# Supplementary material for: Data standardization of plant–pollinator interactions
Source: Gigascience. 2022 May 26;11:giac043. doi: 10.1093/gigascience/giac043 (PMC9154084; doi:10.1093/gigascience/giac043)
Supplement: giac043_Supplemental_Files [file giac043_supplemental_files.zip]

Archive with 2 entries (2 files):
- associatedTaxa_supplementary_material.txt
- ppi_terms_versions_supplementary_material.xlsx
