# Supplementary material for: Data standardization of plant–pollinator interactions
Source: Gigascience. 2022 May 26;11:giac043. doi: 10.1093/gigascience/giac043 (PMC9154084; doi:10.1093/gigascience/giac043)
Supplement: giac043_Supplemental_Files [file giac043_supplemental_files.zip › associatedTaxa_supplementary_material.txt]

 count associatedTaxa
 150111 bøg (Fagus)
  67148 ex: Carex subspathacea, ex: Puccinellia phryganodes
  53952 ex: Carex aquatalis, ex: Eleocharis palustris
  51649 gran (Picea)
  49865 none
  38302 eg (Quercus)
  28541 birk (Betula)
  25279 Host: light trap
  21913 løvtræ (løvtræ)
  19405 bøg (Fagus sylvatica)
  18618 fyr (Pinus)
  16286 pil (Salix)
  15520 Host: unknown| Host part: unknown
  11534 host, Canis latrans (Canidae)
  11361 Linario triornithophorae-Quercetum pyrenaicae Rivas-Martínez, T.E. Díaz, Fernández-Prieto, Loidi & Penas 1984 |  Luzulo cantabricae-Betuletum pubescentis Rivas-Martínez 1964 |  Lolio perennis–Plantaginetum majoris Beger 1930 |  Arrhenatherion Koch 1926
  11073 PreservedSpecimen
  10184 Myrtillo-Quercetum roboris P. Silva, Rozeira & Fontes 1950 (=Holco mollis-Betuletum celtibericae (Romero 1993: 129, it. 3)) |  (Luzulo cantabricae-Betuletum pubescentis Rivas-Martínez 1964) |  Montio-Cardaminetalia Pawlowski in Pawlowski, Sokolowski & Wal
   9889 ædelgran (Abies)
   8250 10310 - Turdus merula  Linnaeus, 1758
   7824 visited flower of Vaccinium corymbosum
   6918 10161 - Fringilla coelebs  Linnaeus, 1758
   6192 Arrhenatherion Koch 1926 |  Lolio–Plantaginion majoris Sissingh 1969 |  Cisto-Lavanduletea Br-Bl. in Br.-Bl.,Molinier & Wagner 1940 |  Genista hystricis-Quercetum rotundifoliae P. Silva 1970 |  Genisto falcatae-Quercetum pyrenaicae Rivas-Martínez in A. Pe
   5988 10308 - Troglodytes troglodytes  Linnaeus, 1758
   5832 10291 - Sylvia atricapilla  Linnaeus, 1758
   5813 Salix
   5460 Linario triornithophorae-Quercetum petraeae (Rivas-Martínez, Izco & Costa ex E Navarro 1974) Fernández-Prieto & Vázquez 1987 |  Linario triornithophorae-Quercetum pyrenaicae Rivas-Martínez, TE. Díaz, Fernández-Prieto, Loidi & Penas 1984 |  Genistetum obru
   5323 visited flower of Rubus idaeus
   5284 ask (Fraxinus)
   5202 10153 - Erithacus rubecula  Linnaeus, 1758
   5019 el (Alnus)
   4957 Host: malaise-trapped
   4876 nåletræ (nåletræ)
   4837 Canis latrans (Canidae): female
   4762 hassel (Corylus)
   4702 Withheld
   4680 10136 - Corvus corone  Linnaeus, 1758
   4560 Canis latrans (Canidae), male
   4253 Lepus saxatilis
   4074 Host: unknown|Host part: unknown
   4061 lind (Tilia)
   3963 Larrea tridentata
   3624 Crucianelletalia maritimae Sissingh 1974 |  Helychrision picardii (Rivas-Martínez, Costa & Izco in Rivas-Martínez, Lousa, T. E. Díaz, Fernández-González & J. C. Costa 1990) Rivas-Martínez, Fernández-González & Loidi 1999 |  Rusco aculeati-Quercetum robori
   3558 rød-el (Alnus glutinosa)
   3519 Pinus ponderosa
   3511 lærk (Larix)
   3468 Fauna associated with: Durvillea antarctica | Holdfast
   3462 10311 - Turdus philomelos  Brehm, 1831
   3462 10277 - Serinus serinus  Linnaeus, 1766
   3447 Host: | Associated Insect: | Associated Plant:
   3425 poppel (Populus)
   3345 Genisto carpetanae-Nardetum strictae Rivas-Martínez 1963 nom. inv. |  Genisto anglicae-Ericetum tetralicis Rivas-Martínez 1979 |  Genisto sanabriensis-Juniperetum nanae F. Prieto 1983 |  Teesdaliopsio-Festucetum indigestae F. Prieto 1983 |  SesamoidoSilet
   3276 Chironomidae
   3239 hyld (Sambucus)
   3230 Larrea tridentata, Acamptopappus sphaerocephalus, Ambrosia dumosa, A. salsola, Amsonia tomentosa, Coleogyne ramosissima, Cylindropuntia echinocarpa, Ephedra californica, E. funerea, E. nevadensis, Eriogonum inflatum, Galium stellatum, Hesperocallis undulata, Hilaria rigida, Krameria erecta, Krascheninnikovia lanata, Lycium andersonii, Opuntia basilaris, Orobanche cooperi, Petalonyx thurberi, Pholisma arenarium, Rumex hymenosepalus, Scutellaria mexicana, Stephanomeria pauciflora, Stipa hymenoides, S. speciosa, Tiquilia nuttallii, Abronia villosa, Achyronychia cooperi, Acmispon strigosus, Ambrosia acanthicarpa, Anisocoma acaulis, Argemone munita, Astragalus didymocarpus, Baileya pleniradiata, Brassica tournefortii, Chaenactis fremontii, C. steviosides, Chorizanthe brevicornu, C. rigida, Chylismia brevipes, C. claviformis, Croton californicus, Cryptantha circumscissa, C. dumetorum, C. micrantha, C. nevadensis, C. pterocarya, Dalea mollis, Dicoria canescens, Dithyrea californica, Eremalche exilis, E. rotundifolia, Eremothera boothii, Eriastrum eremicum, Eriogonum trichopes, Eriophyllum wallacei, Erodium cicutarium, Eschscholzia minutiflora, Geraea canescens, Gilia stellata, Glyptopleura marginata, Ipomopsis polycladon, Lepidium lasiocarpum, Lupinus shockleyi, Malacothrix glabrata, Mentzelia albicaulis, Mirabilis laevis, Nicolletia occidentalis, Oenothera, deltoides, O. primaveris, Palafoxia arida, Pectocarya heterocarpa, P. platycarpa, Phacelia crenulata, Physalis crassifolia, Plagiobothrys jonesii, Plantago ovata, Rafinesquia neomexicana, Salsola tragus, Schismus barbatus, Stephanomeria exigua, Stillingia spinulosa, Stephtanthella longirostris
   3223 Molinio-Arrhenatheretea | Arrhenatherethalia en llanos menos encharcados o pendientes | Nardetalia strictae con inclusiones de otras comunidades: Festuca indigesta, juncus squarrosus, luzula lactea, etc. | la comunidad más abundante es el Pterosparto-Eric
   3198 10627 - Phylloscopus ibericus  Ticehurst, 1937
   3183 Foeniculum vulgare
   3100 Nectar Plant:
   3096 Crucianelletalia maritimae Sissingh 1974 | Helychrision picardii (Rivas-Martínez, Costa & Izco in Rivas-Martínez, Lousa, T. E. Díaz, Fernández-González & J. C. Costa 1990) Ri vas-Martínez, Fernández-González & Loidi 1999 | Iberidetum procumbentis Bellot 1
   3075 Yucca, Cylindropuntia, Opuntia, Unknown A, Pachycereus marginatus, Ferocactus, Stenocereus, Pinecone Cactus, Aloe, Unknown B, Sansevieria, Acacia stenophylla, Prosopis, Ulmus parviflora, Ceratostigma plumbaginoides, Bougainvillea spectabilis, Carissa macrocarpa, Asparagus cf. officinales, Portulacaria afra, Justicia californica, Rosmarinus officinales, Simmondsia chinensis, Brachychiton populneum, Vigna caracalla, Tecomaria stans, Ficus benjamina, Plumbago auriculata, Macfadyena unguis-cati, Ruellia brittoniana, Lantana, Platycladia, Convolvulus cneorum, Leucophyllum canadidum, Calliandra, Unknown S1, Capsicum annuum, Ebenopsis ebano, Acacia redolens, Nerium oleander, cf. Allium,  Hardenbergia violacea
   3055 Juniperus osteosperma, Forestiera pubescens, Prosopis velutina, Sapindus saponaria, Opuntia chlorotica, Rhus aromatica, Purshia stansburiana, Celtis reticulata, Ribes cereum, Fallugia paradoxa, Atriplex canescens, Asclepias involucrata, Asclepias latifolia, Gutierrezia sarothrae, Mirabilis multiflora, Physalis hederifolia, Anoda cristata, Sphaeralcea parvifolia, Sphaeralcea fendleri, Salsola tragus, Hopia obtusa, Bouteloua gracilis, Bouteloua eriopoda, Bouteloua barbata, Bouteloua aristidoides, Panicum hirticaule, Chloris virgata, Aristida ternipes var. ternipes, Aristida adscensionis, Aristida purpurea, Boerhavia coccinea, Ipomoea costellata, Desmanthus cooleyi, Portulaca oleracea, Portulaca umbraticola, Brickellia eupatorioides, Muhlenbergia torreyi, Tridens muticus, Hilaria mutica, Kallstroemia parviflora, Tetraclea coulteri, Hymenothrix loomisii, Eriogonum wrightii, Artemisia ludoviciana, Artemisia dracunculus, Boerhavia erecta, Chamaesaracha coronopus, Evolvulus sericeus, Evolvulus nuttallianus, Chenopodium album, Chenopodium fremonti, Abutilon parvulum, Rhynchosia senna, Euphorbia exstipulata, Chamaesyce fendleri, Chamaesyce albomarginata, Chamaesyce serpyllifolia, Sanvitalia abertii, Salvia subincisa, Salvia reflexa, Proboscidea parviflora, Amaranthus palmeri, Amaranthus blitoides, Amaranthus albus, Verbesina encelioides and Helianthus annuus
   3016 Helianthus annuus
   2908 Aepyceros melampus
   2861 Herbario UIS
   2856 10140 - Cuculus canorus  Linnaeus, 1758
   2839 Pinus sp.
   2829 Cucurbita foetidissima
   2787 Canis latrans (Canidae)
   2748 10112 - Carduelis carduelis  Linnaeus, 1758
   2742 10233 - Passer domesticus  Linnaeus, 1758
   2670 Arctostaphylos sp.
   2642 Acacia karroo
   2631 host:
   2628 10229 - Cyanistes caeruleus  (Linnaeus, 1758)
   2484 Lolio perennis–Plantaginetum majoris Beger 1930 |  disclimax de pinus pinaster y eucalyptus globulus |  Rusco aculeati-Quercetum roboris Br.-BI., P. Silva & Rozeira 1956
   2434 male Baccharis pilularis subsp. consanguinea
   2380 Baccharis salicifolia, Polypogon monspeliensis, Bromus rubens, Bebbia juncea, Encelia farinosa, Sonchus oleraceus, Gutierrezia sarothrae, Pluchea sericea, Ephedra, Penstemon palmeri, Silene antirrhina, Isocoma acradenia, Senna covesii, Brickellia longifolia, Astragalus nuttallianus, Linanthus bigelovii, Linum lewisii, Descurainia pinnata,  Vulpia, Lepidium montanum, Thymophylla pentachaeta belenidium, Erigeron divergens, Mammillaria grahamii, Larrea tridentata, Porophyllum gracile, Allionia incarnata, Phoradendron californicum, Phacelia ambigua/pedicellata, Schismus arabicus, Muhlenbergia microsperma, Datura wrightii, Oenothera caespitosa, Sarcostemma cynanchoides, Nicotiana obtusifolia obtusifolia, Acacia greggii, Tamarix ramosissima, Trixis californica, Erigeron lobatus, Prosopis glandulosa torreyana, Lepidium lasiocarpum, Poa bigelovii, Erodium cicutarium, Eucnide urens, Cheilanthes feei, Cirsium neomexicanum (white flowers), Gilia flavocincta, Nemacladus glanduliferus, Sphaeralcea grossularifolia, Camissonia cf multijuga, Cryptantha maritima, Viguiera parishii, Juncus torreyi, Aristida adscensionis, Aristida purpurea nealleyi,  Dasychloa pulchella, Brickellia coulteri.  On east slope:, Eriogonum fasciculatum, Opuntia basilaris basilaris, Porophyllum gracile, Ferocactus cylindraceus, Ephedra,  Bromus rubens, Acacia greggii, Cylindropuntia acanthocarpa, Viguiera parishii, Mammillaria grahamii, Typha domingensis, Bromus tectorum, Langloisia setosissima, Trixis californica.
   2373 bævreasp (Populus tremula)
   2350 Lepidium lasiocarpum, Bromus rubens, Isocoma acradenia, Acacia greggii, Atriplex canescens, Stanleya pinnata, Calycoseris parryi, Atriplex confertiflora, Sphaeralcea, Gutierrezia sarothrae, Camissonia multijuga, Erodium cicutarium, Eriogonum inflatum, Descurainia pinnata, Prosopis glandulosa, Suaeda moquinii, Chaenactis stevioides, Machaeranthera pinnatifida, Mentzelia affinis, Cryptantha angustifolia, Mirabilis multiflora, Stephanomeria pauciflora, Langloisia setosissima, Artemesia ludoviciana, Nicotiana obtusifolia obtusifolia, Dasychloa pulchella, Baccharis sergiloides, Schismus arabicus, Prenanthella exigua, Ipomopsis polycladon.  Above creek bed.  Echinocereus engelmannii,  E. polycephalus xeranthemoides, Opuntia basilaris longiareolata, O. polyacantha, Plantago patagonica, Phacelia crenulata corrugata, Thymophylla pentachaeta belenidium , Stylocline micropoides,  Aristida purpurea, A. adscensionis, Lycium andersonii, Yucca baccata, Pleuraphis jamesii, Psilostrophe sparsiflora, Amsinckia menziesii intermedia, Camissonia chamaeneroides, Gilia stellata, Achnatherum speciosum.
   2337 Visitante floral: Coffea arabica
   2316 32908 - Chloris chloris (Linnaeus, 1758)
   2310 Araceae, Melastomataceae, Piperaceae, Rubiaceae, Cyclanthaceae
   2301 Helianthus
   2297 elm (Ulmus)
   2286 rød-gran (Picea abies)
   2273 Helianthus petiolaris
   2258 host, Canis latrans x rufus (Canidae)
   2246 Chaparral
   2237 Encontrado sobre: Zanthoxylum martinicense
   2229 Baccharis pilularis subsp. consanguinea
   2197 Encontrado sobre: Cedrela odorata
   2140 Acacia constricta, Acacia gregii, Flourensia cernua, Gutierrezia sarothrae, Yucca, Prosopis juliflora, Hoffmannseggia, Haplopappus tenuisectus, Ephedra trifurca, Zinnia.
   2079 Rusco aculeati-Quercetum roboris Br.-BI., P. Silva & Rozeira 1956 facies Quercetum suberis |  Scrophulario scorodoniae-Alnetum glutinosae Br.-BI., P. Silva & Rozeira 1956 |  Senecio bayonensis-Alnetum glutinosae Amigo, Guitián & Fernández-Prieto 1987 |  L
   2059 Gaillardia
   2034 Encontrado sobre: Pinus patula
   1968 Solidago
   1968 32923 - Regulus ignicapilla (Temminck, 1820)
   1956 10054 - Podarcis muralis  Laurenti, 1768
   1932 Quercus emoryi, Q. grisea, Argemone pleiacantha, Agave palmeri, Nolina microphylla, Mimosa dysocarpa, Ipomoea purpurea, Talinum aurantiacum, Aspicarpa hirtella, Dasylirion wheeleri, Yucca madrensis, Solanum eleagnifolium, Ferocactus wislizenii, Panicum capillare, Sida adscensionis, Purshia stansburiana, Milla biflora, Jatropha macrorhiza, Salvia incisa, Sanvitalia aberti, Evolvulus arizonicus.
   1920 Alnus rhombifolia, Salix lasiolepis, S. laevigata, S. exigua hindsiana, Tamarix ramosissima, Populus balsamifera, P. fremontii, Platanus racemosa, Arundo donax, Phragmites australis, Piptatherum miliaceum, Toxicodendron diversilobum, Foeniculum vulgare, Artemisia californica, A. douglasiana, Ambrosia acanthicarpa, A. psilostachya, Baccharis pilularis, B. salicifolia, Heterotheca grandiflora, H. fastigiata, Lepidospartum squamatum, Lessingia filaginifolia, Pluchea sericea, Xanthium strumarium, Ricinus communis, Myoporum laetum, Sambucus mexicana, Antirrhinum multiflorum, Datura wrightii, Croton californicus, Eriogonum fasciculatum, Eriastrum densifolium elongatum, Oenothera elata hookeri, Salvia mellifera, S. apiana, Nicotiana glauca, Acmispon glaber, Astragalus trichopodus phoxus, and Dudleya lanceolata
   1892 Pinus edulis, Juniperus osteosperma, Gutierrezia sarothrae, Atriplex canescens, Artemisia tridentata, A. nova, Ericameria greenei, E. spp., Ephedra viridis, Dieteria canescens, Townsendia incana, Achnatherum hymenoides, Fraxinus velutina, Sporobolus cryptandrus, Yucca baccata, Oenothera pallida pallida, Bouteloua gracilis, Robinia neomexicana, Brickellia californica, Quercus gambelii, Penstemon rostriflorus, Elymus elymoides, Tetradymia canescens, Agropyron cristatum, Pteryxia petraea, Heterotheca villosa, Lepidium montanum, Chenopodium leptophyllum, C. fremontii, Stephanomeria exigua, Psilostrophe sparsiflora, Petradoria pumila graminea, Cleome lutea, Scutellaria potosina kaibabensis, Eriogonum wrightii, E. deflexum, E. umbellatum subaridum, Clematis ligusticifolia, Fallugia paradoxa, Purshia stansburiana, Physalis hederifolia, Castilleja linariifolia, Euphorbia fendleri.
   1853 Host: Manihot esculenta
   1850 Opuntia macrorhiza, Cylindropuntia whipplei, Ephedra, Zygadenus, Solanum triflorum, Artemisia bigelovii, Chenopodium, Berberis fremontii, Yucca baccata, Helianthus annuus, Amaranthus blitoides, Marrubium vulgare, Salsola paulsenii, Verbascum thapsus, Cirsium arizonicum var. rothrockii, Argemone munita, Sisymbrium altissimum, Eriogonum deflexum, Gutierrezia microcephala, Lactuca serriola, Physalis hederifolia, Chenopodium leptophyllum, Agropyron cristatum, Bouteloua gracilis, Juniperus osteosperma, Ephedra viridis, Purshia stansburiana, Fallugia paradoxa, Elymus elymoides, Polygonum aviculare, Verbena bracteata, Chaetopappa ericoides, Machaeranthera canescens, Melilotus officinalis, Lotus utahensis, Sphaeralcea parviflora, Elymus cf. junceus.
   1830 Rusco aculeati-Quercetum roboris Br.-BI., P. Silva & Rozeira 1956 |  Scrophulario scorodoniae-Alnetum glutinosae Br.-BI., P. Silva & Rozeira 1956 |  Galactito tomentosae-Digitaletum purpureae Bellot & Casaseca in Casaseca 1959 |
   1822 Prosopis
   1821 10231 - Parus major  Linnaeus 1758
   1812 Salix sp.
   1800 32906 - Emberiza calandra Linnaeus, 1758
   1799 ahorn (Acer pseudoplatanus)
   1799 Prosopis velutina
   1796 Daucus carota
   1777 Gomphocarpus filiformis
   1767 , Ambrosia ambrosioides, Anisacanthus thurberi, Arabis peramoena, Bowlesia incana, Brickellia baccharidea, Bromus rigidus, Camissonia californica, Crossosoma bigelovii, Cryptantha muricata, Eragrostis lehmanniana, Eriogonum fasciculatum, Euphorbia eriantha, Galium aparine, Gilia sinuata, Hyptis emoryi, Lesquerella purpurea, Marina parryi, Mimulus guttatus, Morus microphylla, Nicotiana glauca, Parietaria pensylvanica, Pennisetum ciliare, Penstemon eatonii, Perityle gilensis., Phacelia distans, Phlox tenuifolia, Salix gooddingii, Simmondsia chinensis, Thysanocarpus curvipes, Vauquelinia californica, Vulpia octoflora.
   1760 host, Lynx rufus (Felidae)
   1698 Penstemon degeneri
   1680 Pinus leiophylla chihuahuana, P. ponderosa, P. engelmannii, P. strobiformis, Pseudotsuga menziesii, Agave parryi huachucensis, Quercus grisea, Q. gambelii, Holodiscus dumosus, Heliopsis parviflorus, Philadelphus microphyllus argenteus, Eriogonum wrightii, Verbesina longifolia, Monarda citriodora austromontana, Senecio macdougalii, Cirsium wheeleri, Piptochaetium pringlei, Stevia serrata, Glandularia bipinnatifida, Heterotheca.
   1677 Opuntia
   1675 Cianobiont: Nostoc sp.
   1647 associated with: Zizia aurea
   1646 tjørn (Crataegus)
   1640 Canis latrans (Canidae): male
   1633 Canis lupus familiaris
   1627 Quercus
   1617 Ferocactus cylindraceus, Rhamnus californica, Nolina microcarpa, Agave toumeyana, Opuntia phaeacantha, Yucca baccata, Anemone tuberosa, Ceanothus greggii, Sphaeralcea ambigua, Calandrinia ciliata, Erodium cicutarium, Quercus turbinella, Crossosoma bigelovii, Thysanocarpus curvipes, Cryptantha intermedia, Cryptantha muricata, Plagiobothrys arizonicus, Lotus humistratus, Pellaea truncata, Galium aparine, Rafinesquia californica, Plantago patagonica, Yabea microcarpa, Astragalus nutriosensis, Vulpia octoflora, Dichelostemma capitatum, Capsella bursa-pastoris, Trifolium albopurpurea, Echinocereus, Trifolium gracilentum, Descurainia pinnata, Silene antirrhina, Nothoscordum texanum
   1605 Sphaeralcea
   1600 Aves / Passeriformes / Acrocephalidae / Acrocephalus / arundinaceus
   1599 Deverra denudata
   1584 Pinus ponderosa, P. jeffreyi, P. lambertiana, Calocedrus decurrens, Abies concolor, Quercus kelloggii, Cercocarpus betuloides, Arctostaphylos viscida mariposa, Chamaebatia foliolosa, Rhamnus ilicifolia, Frangula californica cuspidata, Ceanothus cuneatus, C. integerrimus macrothyrsus, Lonicera interrupta, Keckiella breviflora glabrisepala, Comandra umbellata californica, Agoseris retrorsa, Hosackia crassifolia, Calochortus leichtlinii, Asclepias cordifolia, Mentzelia crocea, Brodiaea elegans, Madia elegans, Acmispon argophyllus, Tauschia hartwegii, Delphinium gracilentum, Mimulus bolanderi, Bromus diandrus, B. tectorum, B. hallii, Avena barbata, Melica imperfecta, and Elymus glaucus.
   1580 Juniperus osteosperma, Forestiera pubescens, Prosopis velutina, Sapindus saponaria, Opuntia chlorotica, Rhus aromatica, Purshia stansburiana, Celtis reticulata, Ribes cereum, Fallugia paradoxa, Atriplex canescens, Abutilon parvulum, Gutierrezia sarothrae, Eriogonum wrightii, Artemisia ludoviciana, Artemisia dracunculus, Mirabilis multiflora, Physalis hederifolia, Anoda cristata, Sphaeralcea parvifolia, Kochia scoparia, Gaura coccinea, Echinochloa crus-galli, Machaeranthera tagetina, Heliomeris longifolia var. annua, Asclepias latifolia, Asclepias involucrata, Sphaeralcea fendleri, Salsola tragus, Hopia obtusa, Bouteloua gracilis, Bouteloua eriopoda, Bouteloua barbata, Bouteloua aristidoides, Panicum hirticaule, Chloris virgata, Aristida ternipes var. ternipes, Aristida adscensionis, Aristida purpurea, Boerhavia coccinea, Ipomoea costellata, Desmanthus cooleyi, Portulaca oleracea, Portulaca umbraticola, Dieteria asteroides, Brickellia eupatorioides, Muhlenbergia torreyi, Tridens muticus, Hilaria mutica, Kallstroemia parviflora, Tetraclea coulteri, Solidago wrightii, Hymenothrix loomisii, Boerhavia erecta, Chamaesaracha coronopus, Evolvulus sericeus, Evolvulus nuttallianus, Chenopodium album, Chenopodium fremonti, Rhynchosia senna, Euphorbia exstipulata, Chamaesyce fendleri, Chamaesyce albomarginata, Chamaesyce stictospora, Chamaesyce serpyllifolia, Sanvitalia abertii, Salvia subincisa, Salvia reflexa, Proboscidea parviflora, Amaranthus palmeri, Amaranthus blitoides, Amaranthus albus, Verbesina encelioides, Helianthus annuus, Helianthus petiolaris, Panicum miliaceum, Sporobolus cryptandrus, Cyperus esculentus, Krascheninnikovia lanata and Dalea brachystachys
   1572 10115 - Certhia brachydactyla  Brehm, 1820
   1566 Encontrado sobre: Gliricidia sepium
   1560 Ribes, Penstemon linarioides ssp. sileri (very abundant), Chaetopappa ericoides, Verbascum,  Amelanchier utahensis, Opuntia, Eriogonum alatum, Eriogonum racemosum, Euphorbia (fendleri?), Juniperus,  Penstemon pachyphyllus, Cylindropuntia whipplei, Rhus trilobata, Chenopodium fremontii, Gayophytum ramosissimum, Epilobium brachycarpum, Quercus gambelii, Ipomopsis arizonica, Agropyron cristatum, Achnatherum hymenoides, Lactuca serriola, Polygonum douglasii ssp. johnstonii, Tragopogon dubius, Purshia stansburiana, Elymus elymoides, Artemesia tridentata, Sphaeralcea ambigua, Argemone munita, Cirsium neomexicanum, Verbena macdougalii, Ericameria parryi, Isocoma pluriflora, Lotus utahensis, Eriogonum microthecum, Gutierrezia microcephala, Machaeranthera canescens, Bromus tectorum, Thinopyrum intermedium, Chenopodium leptophyllum.
   1550 Arundo donax, Baccharis salicifolia, B. pilularis, Salix laevigata, S. exigua, Pluchea sericea, Populus trichocarpa, P. fremontii, Tamarix ramosissima, Hesperoyucca whipplei, Eriogonum fasciculatum, Croton californicus, Ricinus communis, Acmispon glaber, Astragalus trichopodus phoxus, Nicotiana glauca, Eriodictyon crassifolium nigrescens, Malacothamnus fasciculatus, Lepidium latifolium, Brickellia californica, Foeniculum vulgare, Toxicodendron diversilobum, Lepidospartum squamatum, Senecio flaccidus douglasii, and Heterotheca sessiliflora fastigiata
   1540 Quercus sp.
   1530 Quercus turbinella, Ceanothus greggii, Verbena, Glandularia, Koeleria macrantha, Sphaeralcea, Nolina, Calochortus kennedyi, Bromus rubens, Juniperus coahuilensis, Rhus ovata, Mimosa biuncifera, Rhamnus crocea, Elymus elymoides, Eschscholzia californica, Bouteloua curtipendula, Erodium cicutarium, Baccharis pteronioides, Hordeum murinum, Comandra umbellata, Vulpia microstachys, Erigeron divergens, Menodora scabra, Rhus trilobata, Eriogonum wrightii, Linanthus aureus, Melampodium leucanthum, Aristida purpurea, Arabis peramoena, Fallugia paradoxa, Arctostaphylos pungens, Uropappus, Chamaesyce melanadenia, Cirsium neomexicanum, Gilia flavocincta, Euphorbia incisa, Mirabilis coccineus, Lotus plebius, Ptllaea truncata, Penstemon pseudospectabilis, Cheilanthes fendleri, Erigeron flagellaris, Plantago patagonica, Galium microphyllum, Colochortus ambiguus.
   1530 Ferocactus cylindraceus, Echinocactus grusonii, Cactaceae 1, 2, &3, Echinopsis, Stenocereus thurberi, Echinopsis, Tecomeria capensis, Hibiscus rosa-sinensis, Unknown, Leucophyllum candidum, Narcissus, Bougainvillea spectabilis, Fouquieria columnaris, Hesperaloe parviflora, Lantana,  Acacia stenophylla, Larrea tridentata, Lantana, Oenothera speciosa, Punica granatum, Citrus sinensis (orange), Melaleuca viminalis, Thevetia peruviana, Citrus limon (lemon), Caesalpinia pulcherrima, Chamaerops humilis, cf. Carpobrotus, Unknown S1
   1529 Chrysothamnus
   1528 female Baccharis pilularis subsp. consanguinea
   1510 gråpil (Salix cinerea)
   1505 Baccharis sarothroides, Brickellia longifolia, Hesperodoria salicina, Pleurocoronis pluriseta, Cryptantha spp, Lepidium lasiocarpum, Ferocactus cylindraceus, Sphaeralcea, Camissonia walkeri, Encelia farinosa, Lycium, Muhlenbergia microsperma, Acourtia wrightii, Trixis californica, Cercis orbiculata, Adiantum capillus-veneris, Equisetum, Mimulus cardinalis, Muhlenbergia asperifolia, Solanum americanum/douglasii, Andropogon glomeratus pumilus, Datura wrightii, Frangula obovata, Hedeoma nanum, Polypogon semiverticillata, Salix exigua, Opuntia laevis, red O. cf. polyacantha, Aloysia wrightii, Bebbia juncea, Sarcostemma cynanchoides, Tamarisk ramosissima, Erigeron lobatus, Ferocactus cylindraceus, Ephedra fasciculata, Maurandella antirrhiniflora, Ptelea trifoliata, Oenothera caespitosa, Draba cuneifolia, Thymophylla pentachaeta belenidium, Echinocereus triglochidiatus (small flowered), Pseudognaphalium, Typha.
   1496 Salix exigua, S. laevigata, Populus fremontii, Astragalus trichopodus phoxus, Tamarix ramosissima, Arundo donax, Acmispon glaber, Baccharis salicifolia, B. pilularis, Eriodictyon crassifolium nigrescens, Heterotheca sessiliflora fastigiata, Eriogonum fasciculata, Lepidium latifolium, Lepidospartum squamatum, Eriophyllum confertiflorum, Foeniculum vulgare, Gutierrezia californica, Hirschfeldia incana, Marah macrocarpa, Marrubium vulgare, Nicotiana glauca, Salvia columbariae, S. leucophylla, S. apiana, S. mellifera, Sambucus nigra caerulea, Ambrosia acanthicarpa, A. psilostachya, Eriastrum densifolium elongatum, Datura wrightii, Corethrogyne filaginifolia, Croton californicus, Brickellia californica, and Eulobus californica
   1478 Tragelaphus strepsiceros
   1476 ask (Fraxinus excelsior)
   1474 Asclepias
   1459 Tamarix
   1449 Argythamnia lanceolata, Acacia greggii, Stephanomeria pauciflora, Lycium excertum, Larrea tridentata, Sphaeralcea ambigua, Hyptis emoryi, Menodora scabra, Trixis californica, Brickellia coulteri, Mirabilis bigelovii, Viguiera parishii, Parkinsonia microphylla, Bursera microphylla, Bernardia incana, Crossosoma bigelovii, Galium stellatum, Encelia farinosa, Lycium berlandieri, Krameria grayi, Janusia gracilis, Ephedra aspera, Eriogonum fascilculatum
   1440 Pyracantha koidzumii, Unknown S1, Prosopis, Arecastrum romanzoffianum, Baccharis sarothroides, Olneya tesota, Eriogonum deflexum, Gardenia, Asparagus densiflorus, Pennisetum setaceum, Acacia farnesiana, Hibiscus rosa-sinensis, Nerium oleander, Bougainvillea spectabilis, Pittosporum tobira, Schinus molle, Tecomaria capensis, Lantana, Leucophyllum frutescens, Myoporum parvifolium, Senna artemisioides, Rhus lancea, Yucca elata, Opuntia, Thevetia peruviana, Caesalpinia pulcherrima, Brachychiton populneus, Encelia farinosa, Jasminum mesnyi, Iris, Berberis, Dasylirion wheeleri
   1431 has background sounds: Fringilla coelebs
   1430 Fagonia laevis, Trixis californica, Acacia greggii, Parkinsonia microphylla, Stephanomeria pauciflora, Sphaeralcea cf. ambigua, Argythamnia lanceolata, Ambrosia deltoidea, Ambrosia dumosa, Fouquieria splendens, Larrea tridentata, Krameria grayi, Olneya tesota, Lycium, Galium stellatum, Ephedra, Unknown S1, Mirabilis bigelovii, Phoradendron californicum, Adenophyllum porophylloides, Unknown T1, Encelia farinosa
   1422 Eriogonum nudum var. decurrens
   1421 Platanus wrightii, Prosopis velutina, Populus fremontii, Alnus oblongifolia, Acacia greggii, Mimosa biuncifera, Ceanothus greggii, Ziziphus obtusifolia, Celtis reticulata, Frangula californica, Fraxinus velutina, Chilopsis linearis, Baccharis sarothroides, Forestiera pubescens, Quercus turbinella, Rhus aromatica, Toxicodendron radicans, Vitis arizonica, Berberis haematocarpa, Brickellia californica, Brickellia floribunda, Gutierrezia sarothrae, Cylindropuntia whipplei, Opuntia phaeacantha, Opuntia engelmannii, Maurandella antirrhiniflora, Ipomopsis aggregata, Ipomopsis multiflora, Penstemon rostriflorous, Phaseolus angustissimus, Linaria dalmatica, Bouteloua barbata, Setaria pumila, Echinochloa crus-galli, Aristida purpurea, Eragrostis cilianensis, Eragrostis intermedia, Aristida ternipes var. ternipes, Cyperus retroflexus, Pinus edulis, Physalis hederifolia, Melilotus alba, Sarcostemma cynanchoides, Mirabilis albida, Sporobolus cryptandrus, Sporobolus contractus, Pseudognaphalium canescens, Hesperidanthus linearifolius, Mirabilis coccinea
   1416 10134 - Columba palumbus  Linnaeus, 1758
   1414 Sphaeralcea laxa
   1413 Duplicado del Missouri Botanical Garden (MO)
   1413 Aspalathus spinescens
   1406 host, Sigmodon hispidus (Cricetidae)
   1400 Pinus jeffreyi, P. contorta murrayana, Abies concolor, A. magnifica, Arctostaphylos patula, ceanothus cuneatus, comandra umbellata californica, Prunus emarginata, Monardella odoratissima pallida, Ipomopsis aggregata bridgesii, Phacelia mutabilis, Lupinus fulcratus, Calochortus leichtlinii, Calystegia malacophylla, Penstemon heterodoxus cephalophorus, P. parvulus, and Ivesia santolinoides. Wet meadow areas had: Veratrum californicum, Maianthemum racemosum, Carex spp., Senecio triangularis, Micranthes oregana, Geum macrophyllum, Bistorta bistortoides, Oreostemma alpigenum andersonii, Achillea millefolium, Primula jeffreyi, Ranunculus alismifolius alismellus, and Barbarea orthoceras.
   1398 10085 - Apus apus  Linnaeus, 1758
   1396 Eriodictyon californicum
   1395 Acacia constricta, Mortonia scabrella, Viguiera dentata, Quercus pungens, Rhus microphylla, Nolina texana, Dalea formosa, Mimosa aculeaticarpa, Fouquieria splendens, Aloysia wrightii, Zinnia acerosa, Verbesina rothrockii, Achnatherum eminens, Sphaeralcea laxa, Agave palmeri, Ageratina wrightii, Aristida purpurea, Astrolepis cochisensis, Bahia absinthifolia, Bouteloua curtipendula, Bouteloua eriopoda, Bouteloua hirsuta, Calliandra eriophylla, Chamaesaracha sordida, Croton pottsii, Dasyochloa pulchella, Enneapogon desvauxii, Eragrostis lehmanniana, Erioneuron avenaceum, Gymnosperma glutinosum, Ipomoea pubescens, Muhlenbergia emersleyi, Muhlenbergia porteri, Muhlenbergia rigida, Panicum hallii, Parthenium incanum, Phyllanthus polygonoides, Physaria fendleri, Rhynchosia senna, Sida abutifolia, Sporobolus cryptandrus, Thamnosma texana, Trichostema arizonicum, Tridens muticus, Yucca baccata.
   1378 Melilotus alba
   1362 Melilotus officinalis
   1362 Eucalyptus
   1359 Quercetea ilicis |  Arrhenatherum |  Poluletalia albae
   1350 Larrea tridentata, Peritoma arborea, Senegalia greggii, Cylindropuntia acanthocarpa, C. ramosissima, Eriastrum eremicum, Chaenactis carphoclinia, Ferocactus cylindraceus, Yucca schidigera, Krameria bicolor, Stephanomeria pauciflora, Xylorhiza tortifolia t., Bahiopsis parishii, Ambrosia salsola s., A. dumosa, Bebbia juncea aspera, Psorothamnus fremontii f., Amsinckia tessellata t., Pleurocoronis pluriseta, Eriogonum inflatum, E. fasciculatum polifolium, Hilaria rigida, Opuntia basilaris b., many annuals, etc
   1345 has background sounds: Turdus merula
   1339 Melilotus
   1332 10149 - Emberiza cirlus  Linnaeus, 1766
   1330 Zygophyllum simplex
   1323 Mirabilis bigelovii, Cylindropuntia acanthocarpa, Carnegiea gigantea, Echinocereus engelmannii, Cylindropuntia bigelovii, Opuntia, Sarcostemma cynanchoides, Adenophyllum porophylloides, Justicia californica, cf. Trixis californica, Ferocactus cylindraceus, Fouquieria splendens, Parkinsonia microphylla, Lycium, Argythamnia lanceolata, Acacia greggii, Calliandra eriophylla, Viguiera parishii, Galium stellatum, Simmondsia chinensis, Yucca cf. elata, Mammillaria, Ambrosia deltoidea, Krameria grayi, Encelia farinosa, Stephanomeria pauciflora, Eriogonum fasciculatum
   1320 Lycium, Schismus, Opuntia engelmannii, Prosopis velutina, Parkinsonia florida, Cylindropuntia bigelovii, Rumex,, Ambrosia ambrosioides, Larrea tridentata, Celtis pallida, Bromus rubens, Caulanthus lasiophyllus, Sisymbrium irio, Marah gilensis, Poa bigelovii, Lotus strigosus, Filago californica, Castilleja exserta, Pectocarya platycarpa, Pholistoma auritum, Vulpia octoflora, Erodium cicutarium, Crassula connata, Loeflingia squarrosa, Baileya multiradiata, Amsinckia menziesii intermedia, Phacelia, Cryptantha, Lepidium, Horeeum, Nama, Descurainia pinnata, Herniaria hirsuta cinerea, Oenothera, Rumex,, Uropappus lindleyi, Silene antirrhina, Draba cuneifolia, Melilotus indica, Hymenoclea salsola, Pectocarya recurvata, Brassica tournefortii, Sonchus oleraceus, Bowlesia incana
   1319 Neotoma lepida
   1311 Tamarix ramosissima, Cryptantha racemosa, Cryptantha barbigera, Cryptantha angustifolia, Centaurium calycosum, Senna covesii, Baccharis emoryi, Opuntia basilaris longiareolata, Ephedra viridis, Opuntia chlorotica, Opuntia engelmannii x O. phaeacantha, Encelia farinosa, Chamaesyce arizonica, Physalis hederifolia, Echinocereus engelmannii, Echinocereus coccineus, Echinocactus polycephalus xeranthemoides, Mammillaria grahamii, Trixis californica, Porophyllum gracile, Silene antirrhina, Bebbia juncea, Brickellia coulteri, Astragalus nutriosensis, Calycoseris parryi, Dasychloa pulchella, Janusia gracilis, Eriogonum inflatum, Argythamnia neomexicana, Ayenia filiformis, Phacelia glechhomifolia, Nemacladus glanduliferus, Mirabilis bigelovii, Acacia greggii, Pleuraphis jamesii, Adenophyllum porophylloides, Thymophylla pentachaeta belenidium, Aristida purpurea purpurea, Aristida adscensionis, Poa bigelovii, Chorizanthe brevicornu, Pseudognaphalium luteoalbum, Stylocline microcarpa, Bromus rubens, Pluchea sericea, Descurainia pinnata, Galium stellatum, Galium aparine, Acourtia wrightii, Artemesia ludoviciana, Maurandella antirrhiniflora, Baccharis sergiloides, Typha domingensis, Pterostegia drymarioides, Phacelia ambigua/pedicillata, Parietaria, Selaginella.
   1303 Larrea
   1288 Eriogonum trichopes,E. inflatum, Phacelia crenulata corrugata/angustifolia, P. ambigua, Ephedra, Langloisia setosissima, Erodium cicutarium, Encelia farinosa, Cryptantha racemosa, Cryptantha barbigera, Bebbia juncea, Perityle emoryi, Acacia greggi, Nemacladus glanduliferus,  Camissonia chamaenerioides, Camissonia multijuga, Adenophyllum porophylloides, Maurandella antirrhiniflora, Dasychloa pulchella, Allionia incarnata, Atriplex canescens, Parietaria pensylvanica, Plantago patagonica, Bothriochloa intermedia, Gilia, Calycoseris parryi, Muhlenbergia (asperifolia-like), Chaenactis stevioides, Thymophylla pentachaeta belenidium, Brickellia microphylla scabra, Porophyllum gracile, Mentzelia affinis, M. cronquistii,  Nicotiana obtusifolia obtusifolia, Fallugia paradoxa, Bouteloua curtipendula, Sphaeralcea ambigua, Descurainia pinnata, Achnatherum speciosum, Lycium andersonii, Opuntia polyacantha cf nicholii, Opuntia engelmannii, Opuntia basilaris longiareolata, Salvia dorrii, Mirabilis bigelovii, Astragalus calycosus.
   1265 Host of: Quercus L.
   1260 has background sounds: Cettia cetti|Turdus merula|Luscinia megarhynchos|Sylvia melanocephala|Cuculus canorus|Sitta europaea|Emberiza cirlus|Sylvia atricapilla|Columba palumbus|Picus sharpei|Troglodytes troglodytes|Upupa epops|Cyanopica cooki|Parus major|Cyanistes caeruleus|Coloeus monedula|Aegithalos caudatus|Oriolus oriolus|Certhia brachydactyla|Aquila adalberti|Turdus viscivorus|Fringilla coelebs|Merops apiaster|Dendrocopos major|Chloris chloris|Serinus serinus|Alcedo atthis|Hippolais polyglotta|Erithacus rubecula|Emberiza calandra
   1260 Juniperus osteosperma, Juniperus monosperma, Pinus edulis, Quercus turbinella, Mimosa biuncifera, Prosopis velutina, Purshia stansburiana, Forestiera pubescens, Nolina microcarpa, Morus microphylla, Sapindus saponaria, Rhus aromatica, Aloysia wrightii, Baccharis pteronioides, Opuntia phaeacantha, Opuntia engelmannii, Echinocereus fendleri, Artemisia ludoviciana, Gutierrezia sarothrae, Melampodium leucanthum, Dalea formosa, Lotus utahensis, Acourtia wrightii, Penstemon barbatus, Stephanomeria pauciflora, Eriogonum wrightii, Gomphrena caespitosa, Phemeranthus aurantiacus, Phemeranthus parviflorus, Portulaca suffrutescens, Portulaca oleracea, Portulaca halimoides, Evolvulus nuttallianus, Evolvulus sericeus, Rhynchosia senna, Senna bauhinioides, Polygala obscura, Asclepias nyctaginifolia, Sida abutifolia, Castilleja, Hoffmannseggia drepanocarpa, Erigeron tracyi, Dalea nana, Bouteloua hirsuta, Bouteloua curtipendula, Bouteloua eriopoda, Bouteloua barbata, Bouteloua gracilis, Bothriochloa barbinodis, Muhlenbergia porteri, Muhlenbergia torreyi, Aristida purpurea, Aristida ternipes, Sporobolus cryptandrus, Sporobolus contractus, Panicum hallii, Cyperus retroflexus, Penstemon thompsoniae, Chamaesyce revoluta, Brickellia californica, Mirabilis coccinea, Ipomoea costellata, Gnaphalium canescens, Hilaria belangeri, Hilaria mutica, Solanum eleagnifolium, Chamaesyce hyssopifolia, Mollugo verticillata, Desmanthus cooleyi, Pectis rusbyi and Verbena neomexicana.
   1257 Coastal Sage Scrub
   1255 Neisosperma oppositifolia
   1251 Pseudotsuga menziesii
   1248 Host: Inga oerstediana
   1242 Yucca elata, Prophyllum gracile, Leucophyllum frutescens, Fouquieria splendens, Unknown S1, Senna covesii, Eriogonum fasciculatum, Ambrosia deltoidea, Baccharis salicifolia, Nerium oleander, Senna phyllodinea, Justicia, Datura, Lantana, Calliandra erophylla, Parkinsonia praeecox, Parkinsonia microphylla, Bougainvillea spectabilis, Dasylirion wheeleri, Stephanomeria pauciflora, Prosopis, Ericameria laricifolia, Yucca
   1224 Picea pungens, Picea engelmannii, Juniperus communis, Carex siccata, Heterotheca villosa, Eriogonum racemosum, Hymenoxys subintegra, Geranium caespitosum, Prunella vulgaris, Antennaria parvifolia, Mertensia franciscana, Pseudocymopterus montanus, Thlaspi montanum, Epilobium brachycarpum, Penstemon pseudoputus, Achillea lanulosa, Deschampsia caespitosa, Rumex californicus, Arenaria fendleri, Erigeron speciosus, Cryptantha setosissima, Pedicularis centranthera, Phleum alpinum, Taraxacum officinale, Potentilla hippiana, Hesperostipa comata, Achnatherum lettermanii, Artemisia campestris, Eriogonum racemosum, Carex wootonii, Veronica serpyllifolia, Mimulus primuloides, Rumex acetosella, Agrostis scabra
   1218 Ochrosia mariannensis
   1218 Chaparral components are: Quercus john-tuckeri, Q. wislizeni frutescens, Malacothamnus fremontii, Rhamnus ilicifolia, Marah macrocarpa, Eriodictyon crassifolium nigrescens, Rhus aromatica, Eriophyllum confertiflorum, Ceanothus leucodermis, Ericameria linearifolia, Dendromecon rigida, and Solanum xanti. Riparian components are: Populus fremontii, Salix lasiolepis, S. exigua, S. laevigata, Baccharis salicifolia, Platanus racemosa, Rubus ursinus, Carex schottii, C. alma, and Melilotus albus
   1216 Acacia neovernicosa, Larrea tridentata, Parthenium incanum, Rhus microphylla, Mortonia scabrella, Tiquilia canescens, Dasylirion wheeleri, Chamaesaracha sordida, Aloysia wrightii, Menodora scabra, Aristida purpurea, Astrolepis cochisensis, Ayenia filiformis, Bahia absinthifolia, Boerhavia, Bothriochloa barbinodis, Bouteloua curtipendula, Bouteloua eriopoda, Calliandra eriophylla, Dasyochloa pulchella, Eragrostis cilianensis, Eragrostis lehmanniana, Erioneuron avenaceum, Flourensia cernua, Fouquieria splendens, Gymnosperma glutinosum, Heteropogon contortus, Hibiscus denudatus, Hilaria mutica, Ipomoea pubescens, Opuntia engelmannii, Panicum hallii, Setaria leucopila, Sida abutifolia, Thymophylla pentachaeta, Tridens muticus, Yucca baccata, Zinnia acerosa.
   1209 stilk-eg (Quercus robur)
   1200 Quercetea ilicis |  pastizales hemicriptofíticos y camefíticos calcícolas
   1200 Populus trichocarpa, Salix laevigata, S. exigua, S. lasiolepis, Arundo donax, Baccharis salicifolia, B. pilularis, Tamarix ramosissima, Salvia mellifera, S. leucophylla, S. apiana, Toxicodendron diversilobum, Astragalus trichopodus phoxus, Croton californicus, Eriodictyon crassifolium nigrescens, Sambucus nigra caerulea, Nicotiana glauca, Acmispon glaber, Suaeda nigra, and Iva axillaris
   1194 10177 - Hippolais polyglotta  Vieillot, 1817
   1182 10111 - Carduelis cannabina  Linnaeus, 1758
   1180 røn (Sorbus)
   1179 Ericameria ericoides
   1178 Phacelia
   1176 Prosopis glandulosa torreyana, Bahiopsis parishii, Senegalia greggii, Stephanomeria pauciflora, Pleurocoronis pluriseta, Sphaeralcea ambigua, Antirrhinum filipes, Krameria bicolor, Trixis californica, Parkinsonia florida, Hilaria rigida, Funastrum hirtellum, Bebbia juncea aspera, Chaenactis carphoclinia, Porophyllum gracile, Opuntia basilaris, Echinocereus engelmannii, Nemacladus, Ambrosia dumosa, Larrea tridentata, Condea emoryi, Euphorbia polycarpa, Aristida purpurea parishii, Encelia farinosa, Schismus barbatus, Ephedra aspera, Lycium andersonii, etc.
   1168 Heterotheca subaxillaris
   1159 enebær (Juniperus)
   1155 Bebbia juncea, Acacia greggii, Simmondsia chinensis, Eriogonum wrightii, Eschscholzia californica, Lupinus sparsiflorus, Camissonia californica, Fagonia laevis, Phacelia crenulata, Phoradendron californicum, Physalis crassifolia, Phacelia distans, Penstemon subulatus, Euphorbia eriantha, Gilia stellata, Erodium cicutarium, Muhlenbergia microsperma, Lesquerella tenella, Camissonia chamaenerioides, Silene antirrhina, Marina parryi, Argythamnia neomexicana, Lotus salsuginosus, Draba cuneifolia, Cryptantha angustifolia, Descurainia pinnata, Sonchus oleraceus, Aristida adscensionis, Antheropeas lanosum, Eriogonum deflexum, Hyptis emoryi, Justicia californica, Crossosoma bigelovii, Marah gilensis, Muhlenbergia microsperma.
   1152 Pinus edulis, Robinia neomexicana, Quercus gambelii, Artemisia tridentata, A. dracunculus, A. ludoviciana mexicana, A nova, Geranium caespitosum, Eriogonum racemosum, Solanum jamesii, Clematis ligusticifolia, Penstemon pachyphyllus, P. linarioides sileri, Ericameria nauseosa arenaria, E. viscidiflora viscidiflora, Tetradymia canescens, Ribes cereum, Salsola tragus, Achnatherum hymenoides, Sporobolus cryptandrus, Hesperostipa comata, Portulaca oleracea, Castilleja linariifolia, Sphaeralcea parvifolia, Hymenopappus filifolius cinereus, Psilostrophe sparsiflora, Juniperus osteosperma, Bouteloua gracilis, Erigeron divergens, Chenopodium berlandieri zschackei, C. leptophyllum, Conyza canadensis.
   1143 Eschscholzia californica
   1140 Argemone, Prosopis velutina, Tamarix ramosissima, Salix gooddingii, Hymenoclea monogyra, Baccharis sarothroides, Baccharis salicifolia, Cynodon dactylon, Helianthus annuus, Fraxinus velutina, Sorghum halepense, Solanum elaeagnifolium, Solanum rostratum, Nicotiana obtusifolia, Gutierrezia sarothrae, Ambrosia confertiflora, Bothriochloa barbinodis, Bouteloua curtipendula, Leptochloa dubia, Leptochloa panicea brachiata, Croton texensis, Chilopsis linearis, Portulaca oleracea, Echinochloa crus-galli, Stephanomeria pauciflora, Boerhavia coccinea, Polanisia dodecandra, Eragrostis lehmanniana, Polygonum aviculare, Menodora scabra, Muhlenbergia rigens, Chloris virgata, Eriogonum fasciculatum, Machaeranthera gracilis, Salsola tragus, Chenopodium botrys, Xanthium strumarium, Celtis pallida.
   1140 Adenostoma fasciculatum var. fasciculatum
   1135 Host: Abies concolor (Gordon et Glendinning) Hildebrand 1861
   1134 Cercis orbiculata, Bernardia incana, Encelia resinifera resinifera, Ephedra, Eriogonum inflatum, Berberis fremontii, Eriogonum corymbosum, Nolina cf. microcarpa, Trixis califronica, Brickellia atractyloides, Encelia farinosa, Baccharis sarothroides, Isocoma acradenia, Acacia greggii, Agave utahensis kaibabensis, Gutierrezia sarothrae, Bebbia juncea, Adenophylla porophylloides, Tiquilia canescens, Allionia incarnata, Echinocereus engelmannii, Thymophylla pentachaeta, Stephanomeria pauciflora, Opuntia basilaris longiareolata, Phacelia filiformis, P. ambigua, Cladium californicum, Muhlenbergia asperrimum, Brickelllia coulteri, B. longifolia,Hesperodoria salicina, Baccharis sergiloides, Galium stellatum, Hesperostipa neomexicana, Aristida purpurea, Psilostrophe sparsiflora, Salvia dorrii, Mirabilis sp., Populus fremontii, Typha, Opuntia clorotica, Bothriochloa barbinodis.
   1121 Aizoaceae
   1120 Host: unknown| Host part: ground
   1118 Aster
   1116 10178 - Hirundo rustica  Linnaeus, 1758
   1098 Viguiera parishii, Porophyllum gracile, Krameria, Ericameria laricifolia, Eriogonum fasciculatum, Brickellia, Simmondsia chinensis, Lycium cf. exsertum, Calliandra eriophylla, Unknown, Parkinsonia microphylla, Ambrosia deltoidea, Unknown S1, Unknown S2, Phoradendron californicum, Lycium, Ephedra, Sphaeralcea cf. ambigua
   1098 10117 - Cettia cetti  Temminck, 1820
   1093 Mentha pulegium
   1092 Celtis laevigata var. reticulata, Quercus turbinella, Fraxinus velutina, Rhus trilobata, Bouteloua curtipendula, Erodium cicutarium, Daucus pusillus, Sphaeralcea rusbyi, Filago californica, Oenothera caespitosa, Chorispora tenella, Camissonia micrantha, Thysanocarpus curvipes, Emmenanthe penduliflora, Gilia flavocincta, Uropappus lindleyi, Plagiobothrys arizonicus, Eriastrum eremicum, Melilotus indica, Descurainia pinnata, Avena fatua, Vulpia octoflora, Lotus humistratus, Lotus rigidus, Bromus rubens, Bromus tectorum, Bromus spp.,  Hordeum pusillum, Rhus trilobata, Dracocephalum parviflorum, Solanum xanti, Elymus, Triodanis, Mimulus, Lepidium spp., Phaseolus, Erymisium, Convolvulus, Phacelia, Astragalus, Plantago sp., Gaura.
   1086 10289 - Sturnus unicolor  Temminck, 1820
   1083 Acacia greggii, Juniperus osteosperma, Dalea formosa, Prosopis velutina, Opuntia phaeacantha, Escobaria vivipara, Escobaria missouriensis, Gutierrezia sarothrae, Ephedra viridis, Aloysia wrightii, Berberis fremontii, Delphinium scaposum, Calochortus flexuosus, Erodium cicutarium, Bromus rubens, Bouteloua eriopoda, Bouteloua curtipendula, Bothriochloa barbinodis, Rhynchosia senna, Abutilon parvulum, Eriogonum wrightii, Layia glandulosa, Astragalus nuttallianus, Evolvulus nuttallianus, Evolvulus nuttallianus, Tetraclea coulteri, Muhlenbergia porteri, Zinnia grandiflora, Dichelostemma capitatum subsp. pauciflorum, Cylindropuntia whipplei, Cylindropuntia leptocaulis, Hilaria mutica, Hybanthus verticillatus, Astrolepis integerrima, Castilleja chromosa, Parietaria hespera, Descurainia pinnata, Sphaeralcea parvifolia, Senna bauhinioides, Brickellia atractyloides, Melampodium leucanthum, Phlox longifolia, Physaria gordonii, Dasyochloa pulchella, Mirabilis multiflora, Leptochloa dubia, Aristida purpurea, Sporobolus contractus, Allionia incarnata, Hoffmannseggia drepanocarpa, Erioneuron pilosum, Galium aparine, Euphorbia spathulata, Anemone tuberosa, Tridens muticus, Eucrypta micrantha, Silene antirrhina
   1080 Phoenix, Hesperaloe parviflora, Pittosporum, Nicotiana obtusifolia, Encelia farinosa, Aloe, Lantana, Hibiscus, Baccharis salicifolia, Washingtonia, Caesalpinia gillesii, Ambrosia ambrosioides, Nandena domesticum, Parkinsonia, Prosopis cf. juliflora, Sarcostemma cynanchoides, Rosa, Larrea tridentata, Simmondsia chinensis, Ambrosia deltoidea, Euryops pectinatus, Hyptis emoryi, Phoenix roebelenii (dwarf), Pachypodium, Pittosporum tobira, Hibiscus rosa-sinensis, Verbena rigida
   1075 cf. Brickellia coulteria, Mirabilis bigelovii, Crossosoma bigelovii, Parkinsonia florida, Echinocereus engelmanii, Cylindropuntia bigelovii, Mammillaria, Cylindropuntia acanthocarpa, Ambrosia deltoidea, Gallium stellatum, Lycium, Carnegiea gigantea, Fouquieria splendens, Argythamnia lanceolata, Eriogonum fasciculatum, Eriogonum inflatum, Hibiscus denudatus, Janusia gracilis, Larrea tridentata, Justicia californica, Hyptis emoryi, Porophyllum gracilis, Adenophyllum porophylloides, Ferocactus cylindraceous, Encelia farinosa
   1064 Hyptis emoryi, Fouquieria splendens, Ambrosia deltoidea, Viguiera parishii, Parkinsonia microphylla, Hibiscus denudatus, Sphaeralcea cf. ambigua, Krameria grayi, Lycium, Argythamnia lanceolata, Ephedra, Larrea tridentata, Mirabilis bigelovii, Trixis californica, Encelia farinosa, Nicotiana obtusifolia, Eriogonum fasciculatum, Menodora scabra, Bebbia juncea
   1063 Hydrilla verticillata
   1056 Fendlerella utahensis, Pinus edulis, Juniperus osteosperma, Yucca elata, Yucca baccata, Psilostrophe sparsiflora, Glossopetalon spinescens var. aridum, Streptanthus cordatus, Fendlera rupicola, Sphaeralcea grossulariifolia, Penstemon eatonii, Fraxinus anomala, Elymus elymoides, Ptelea trifoliata, Encelia resinifera resinifera, Achnatherum speciosum, Coleogyne ramosissima, Quercus turbinella, Ceanothus greggii, Purshia stansburiana, Hedeoma nanum, Agave utahensis utahensis, Nolina microcarpa, Phacelia filiformis.
   1051 Bos indicus
   1048 Capra hircus
   1036 Krameria erecta, Stephanomeria pauciflora, Lycium andersonii, Bebbia juncea var. aspera, Opuntia basilaris, Echinocereus engelmannii, Echinocactus polycephalus, Encelia farinosa, E. frutescens, Bromus madritensis ssp. rubens, Cryptantha utahensis, C. pterocarya var. cycloptera, Schismus barbatus, Aristida adscensionis, Amsinckia tessellata var. t., Salvia columbariae, Erodium cicutarium, Eremogone macradenia var. m., Pectocarya platycarpa, P. recurvata, Amphipappus fremontii var. f., Porophyllum gracile, Xylorhiza tortifolia var. t., Chorizanthe brevicornu var. b., Plantago ovata var. fastigiata, Eriogonum inflatum, E. fasciculatum var. polifolium, Scutellaria mexicana, Sphaeralcea ambigua var. a., Castilleja chromosa, Grayia spinosa, Ambrosia dumosa, A. salsola var. s., Larrea tridentata, Ephedra funerea, Brickellia desertorum, etc.
   1034 Agave 1 & 2, Opuntia santa-rita, Cereus peruvianus, Opuntia microdasys, Yucca 1& 2, Cactaceae, Caesalpinia pulcherrima, Senna phyllodinea, Pistacia lentiscus, Nerium oleander, Calliandra californica, Acacia, Lantana camara, Convolvulus cneorum, Isocoma, Ruellia brittoniana, Eucalyptus, Stephanomeria pauciflora, Portulacaria afra, Lantana, Rosmarinus officianales, Thevetia peruviana
   1032 with Pinus monophylla, Yucca brevifolia, Y. schidigera, Quercus cornelius-mulleri, Encelia actonii, Salix, Forestiera pubescens, Populus fremontii, Opuntia chlorotica, Salvia mohavensis, Xylorhiza tortifolia, Galium angust. ssp. gracillimum, Ericameria cuneata, Purshia tridentata, Rhus trilobata, Chorizanthe brevicornu, Phacelia campanularia, Lotus rigidus, Shaeralcea ambigua, Aristida purpurea, Layia glandulosa, Brickelia desertorum, Mentzelia involcrata, ect.
   1029 Prosopis glandulosa torreyana, Isocoma acradenia, Bromus rubens, Bebbia juncea, Encelia farinosa, Baccharis sarothroides, Baccharis salicifolia, Acacia greggii, Nicotiana obtusifolia obtusifolia, Sonchus, Ephedra, Lepidium lasiocarpum, Ferocactus cylindraceus, Eriogonum fasciculatum, Aristida purpurea, Perityle emoryi, Mammillaria grahamii, Cryptantha barbigera, Trixis californica, Eucnide urens, Peucephyllum schottii, Astragalus nuttallianus, Machaeranthera pinnatifida, Porophyllum gracile, Tamarix ramosissima, Pluchea sericea, Senna covesii, Muhlenbergia microsperma, Artemesia ludoviciana, Hedeoma nana, Erigeron divergens, Oenothera caespitosa, Sphaeralcea grossularifolia, Brickellia coulteri, Mimulus guttatus, Draba cuneifolia.  On cliff: Cheilanthes feei, Mirabilis bigelovii, Galium stellatum, Opuntia phaeacantha x Opuntia engelmannii, Senecio lemmonii, Camissonia refracta, Phacelia glechomifolia, Pleurocoronis pleuriseta, Nemacladus glanduliferus, Datura wrightii, Argythamnia neomexicana, Hibiscus denudatus, Mortonia scabrella, Sporobolus contractus.
   1026 Arrhenatheretalia Tüxen 1931 |  Quercion robori-pyrenaicae (Br-Bl., P. Silva, Rozeira & Fontes 1956) Rivas-Martínez 1975 |  Senecionion fluviatilis Tüxen 1950 |  Linario triornithophorae-Quercetum pyrenaicae Rivas-Martínez, TE. Díaz, Fernández-Prieto, Loi
   1020 10212 - Motacilla alba  Linnaeus, 1758
   1008 Opuntia polyacantha, Ephedra, Echinocereus engelmannii, Cryptantha confertiflora, Bebbia juncea, Achnatherum speciosum, Penstemon palmeri var. palmeri, Parietaria pensylvanica, Cryptantha racemosa, Arabis perennans, Porophyllum gracile, Cirsium neomexicanum, Astragalus lentiginosus var. palans, Astragalus amphioxys var. vespertinus, Gutierrezia sarothrae, Acacia greggii, Bromus rubens, Bromus tectorum, Encelia farinosa, Encelia resinifera, Thymophylla pentachaeta belenidium, Tiquilia latior, Brickellia longifolia, Artemesia ludoviciana, Artemisia dracunculus, Gilia spp., Stanleya pinnata, Cercis orbiculata, Thamnosma montana, Atriplex canescens, Lycium andersonii, Mirabilis multiflora, Galium stellatum, Cryptantha spp., Nicotiana obtusifolia var. obtusifolia, Phacelia glechomifolia, P. ambigua/pedicellata, Plantago patagonica, Amsinckia menziesii intermedia, Lepidium lasiocarpum, Erodium cicutarium, Parietaria florida, Baccharis sergiloides, Silene antirrhina, Psilostrophe sparsiflora, Agave utahensis kaibabensis, Thysanocarpus curvipes, Perityle emoryi.
   1008 Crassula connata, Perityle emoryi, Sisymbrium irio, Astragalus nuttallianus, Camissonia californica, Gilia stellata, Castilleja exserta, Erodium cicutarium, Cryptantha barbigera, Oncosiphon piluliferum, Physaria tenella, Bromus arizonicus, Poa bigelovii, Schismus arabicus, Monolepis nuttalliana, Bowlesia incana, Pectocarya, Oenothera primiveris, Hordeum murinum, Vulpia octoflora, Sphaeralcea coulteri, Pholistoma auritum, Malva parviflora, Larrea tridentata, Olneya tesota, Prosopis velutina, Ambrosia deltoidea, Senna covesii, Cylindropuntia acanthocarpa, Encelia farinosa, Eschscholzia californica subsp. mexicana, Lupinus sparsiflorus, Amsinckia, Brassica tournefortii, Hyptis emoryi, Lamium amplexicaule
   1000 Canis latrans (Canidae), female
    993 Ficus tinctoria
    992 has background sounds: Erithacus rubecula
    990 avnbøg (Carpinus)
    990 Populus fremontii, Salix exigua, S. laevigata, Sambucus nigra caerulea, Arundo donax, Tamarix ramosissima, Baccharis salicifolius, B. pilularis, Lepidium latifolium, Lepidospartum squamatum, Lessingia filaginifolia, Eriodictyon crassifolium nigrescens, Ambrosia psilostachya, A. acanthocarpa, Dendromecon rigida, Peritoma arborea, Salvia mellifera, and Nicotiana glauca
    988 cf. Carpobrotus, Petunia x hybrida, Catharanthus roseus, Dasylirion wheeleri, Nerium oleander, Washingtonia, cf. Coreopsis, Opuntia ficus-indica, Echinocactus, Prosopis juliflora, Bougainvillea spectabilis, Aloe, Larrea tridentata, Carnegia gigantea, Rosa, Leucophyllum candidum, Jacaranda, Bellis perennis, Unkown S4, Unknown S3, Agave, Leucophyllum frutescens, Unknown S1, Rosemarinus officianales, Eucalyptus polyanthemos, Unknown S5
    988 Muhlenbergia rigens, Ferocactus cylindraceus, Rhamnus californica, Nolina microcarpa, Agave toumeyana, Opuntia phaeacantha, Yucca baccata, Anemone tuberosa, Ceanothus greggii, Sphaeralcea ambigua, Calandrinia ciliata, Erodium cicutarium, Quercus turbinella, Crossosoma bigelovii, Thysanocarpus curvipes, Cryptantha intermedia, Cryptantha muricata, Plagiobothrys arizonicus, Lotus humistratus, Pellaea truncata, Galium aparine, Rafinesquia californica, Plantago patagonica, Yabea microcarpa, Astragalus nuttalianus, Vulpia octoflora, Dichelostemma capitatum, Capsella bursa-pastoris, Trifolium albopurpurea, Echinocereus, Trifolium gracilentum, Descurainia pinnata, Silene antirrhina, Nothoscordum texanum, Dudleya collomiae, Poa fendleriana, Bromus carinatus, Mimulus glabratus, Salix laevigata, Garrya flavescens, Cercocarpus montanus, Cheilanthes wootonii, Marah gilensis, Taraxacum laevigatum, Phlox gracilis, Vulpia microstachys, Sonchus oleraceus, Amsinckia menziesii v. intermedia, Hordeum murinum, Astragalus tephrodes, Lomatium nevadense, Carex
    988 Cryptantha barbigera, Brassica tournefortii, Bromus rubens, Aristida purpurea, Tetracoccus hallii, Salvia columbariae, Pluchea sericea, Plantago ovata, Hyptis emoryi, Daucus pusillus, Phalaris minor, Amaranthus albus, Olneya tesota, Viguiera parishii, Lycium sp, Acacia greggii, Bebbia juncea, Chamaesyce sp, Tamarix
    984 Gutierrezia sarothrae, Atriplex canescens, Bromus rubens, Stanleya pinnata, Sphaeralcea ambigua, Opuntia basilaris longiareolata, Machaeranthera pinnatifida, Melilotus officinalis, Thymophylla pentachaeta belenidium, Xylorhiza tortifolia, Psilostrophe sparsiflora, Phacelia crenulata, Phacelia glechomifolia, Lepidium lasiocarpum, Erodium cicutarium, Anulocaulis leiosolenus, Dasychloa pulchella, Encelia resinifera, Mirabilis multiflora, Fallugia paradoxa, Bromus tectorum, Thamnosma montana, Phacelia rotundifolia, Brickellia longifolia, Cryptantha racemosa, Tiquilia latior, Streptanthella longirostris, Tamarix ramosissima, Camissonia, Atriplex navajoensis (?), Ephedra, Cryptantha, Atriplex purpurea var. nealleyi, Achnathermum hymenoides, Tagetina sparsiflora, Oenothera cavernae, Elymus elymoides, Sisymbrium altissimum, Prenanthella exigua, Gayophytum diffusum,.
    979 Astragalus
    975 Juniperus californica, Ephedra nevadensis, Ericameria linearifolia, E. cooperi, Arctostaphylos glauca, Malacothamnus fremontii, Forestiera pubescens, Lycium cooperi, Encelia actoni, Eriodictyon crassifolium nigrescens, Populus fremontii, Salix lasiolepis, S. exigua hindsiana, S. laevigata, and Juglans californica
    967 Laennecia coulteri
    966 Quercetum rotundiloliae
    964 mirabel (Prunus cerasifera)
    957 Cercidium microphyllum, Carnegiea gigantea, Keckiella antirrhinoides, Simmondsia chinensis, Prosopis velutina, Encelia farinosa, Larrea tridentata, Lycium fremontii, Fouquieria splendens, Ferocactus cylindraceus, Opuntia engelmannii, Echinocereus fasciculatus, Cylindropuntia acanthocarpa, C. leptocaulis, Acacia greggii, Mirabilis bigelovii, Mammillaria grahamii, Aristida purpurea, Erodium cicutarium, Dudleya collomiae, Phacelia distans, Dichelostemma capitata pauciflorum, Sphaeralcea ambigua, Anemone tuberosa, Porophyllum gracile, Trixis californica, Lesquerella gordoni, Selaginella, Astrolepis cochisensis.
    950 nælde (Urtica)
    946 Tragelaphus angasii
    945 Other associated vascular plants include: Quercus agrifolia, Q. lobata, Q. berberidifolia, Toxicodendron diversilobum, Heteromeles arbutifolia, Keckiella cordifolia, Rhus aromatica, Holodiscus discolor, Mimulus aurantiacus, Salvia mellifera, S. spathacea, Ribes malvaceum, R. speciosum, Salix lasiolepis, Adenostoma fasciculatum, Arctostaphylos glauca, Artemisia californica, A. douglasiana, Amorpha californica, Ceanothus oliganthus, C. cuneatus, Eriophyllum confertiflorum, Linanthus californicus, Lomatium californicum, Marah fabacea, Rhamnus ilicifolia, and Penstemon centranthifolius.
    944 uncoded: Urtica dioica
    942 host, Felis rufus (Felidae)
    936 Calliandra eriophylla, Cylindropuntia leptocaulis, Krameria grayi, Ambrosia deltoidea, Acacia greggii, Larrea tridentata, Parkinsonia microphylla, Stephanomeria pauciflora, Phoradendron californicum, Cylindropuntia bigelovii, Cylindropuntia acanthocarpa, Ferocactus cylindraceus, Mammillaria, Echinocereus engelmannii, Fouquieria splendens, Encelia farinosa, Ephedra, Mirabilis bigelovii
    934 Vaccinium
    930 Populus fremontii, Salix gooddingi, Alnus oblongifolia, Baccharis salicifolia, Typha domingensis, Trifolium, Anemopsis californica, Lotus corniculatus, Hydrocotyle verticillata, Plantago major, Melilotus alba, Equisetum laevigatum, Ambrosia psilostachya, Pseudognaphalium luteoalbum, Juncus articulatus, Berula erecta, Lobelia cardinalis, Verbascum thapsus, Helianthus annuus, Polypogon viridis, Samolus parviflorus, Taraxacum officinale, Eleocharis, Cyperus niger, Grindelia nuda, Aster subulatus, Coreopsis tinctoria, Glandularia bipinnatifida, Nasturtium officinale, Trifolium fragiferum, Oenothera elata and Persicaria punctata.
    930 Cleome serrulata
    930 Adenophyllum porophylloides, Parkinsonia microphylla, Argythamnia lanceolata, Funastrum cynanchoides, Janusia gracilis, Simmondsia chinensis, Ambrosia deltoidea, Calliandra eriuphylla, Unknown S1, Porophyllum gracile, Mirabilis bigelovii, Encelia farinosa, Trixis californica, Viguiera parishii, Eriogonum fasciculatum
    928 fugle-kirsebær (Prunus avium)
    927 Blepharis capensis
    925 Salix laevigata, S. lasiandra, S. lasiolepis, S. exigua, Populus fremontii, Baccharis salicifolius, Arundo donax, Persicaria maculosa, Rumex fueginus, R. conglomeratus, Bidens pilosa, B. frondosa, Cyperus odoratus, C. eragrostis, Juncus torreyi, Ludwigia peploides, Typha domingensis, Berula erecta, Bolboschoenus maritimus paludosus, Eclipta prostrata, Cuscuta campestris, Dysphania ambrosioides, Pulicaria paludosa, Cotula coronopifolia, and Lepidospartum squamatum
    925 Juniperus, Echinocereus, Aristida purpurea nealleyi, Bouteloua eriopoda, Morus microphylla, Panicum hallii, Lotus rigidus, Eriogonum inflatum, Calliandra eriophylla, Berberis haematocarpa, Gutierrezia sarothrae, Acacia greggii, Plantago ovata, Krameria erecta, Opuntia chlorotica, Muhlenbergia porteri, Psilostrophe cooperi, Erodium cicutarium, Erigonoum fasciculatum, Eriogonum wrightii, Porophyllum gracile, Keckiella antirrhinoides, Aloysia wrightii, Gaura, Eriastrum eremicum, Plantago patagonica, Erigeron divergens, Senecio flaccidus monoensis, Eragrostis intermedia, Digitaria californica,Tridens muticus, Mirabilis bigelovii, Prosopis velutina in dry, rolling hills and Populus fremontii, Baccharis salicifolia, Gutierrezia sarothrae, Tamarix chinensis in small spring.
    924 Quercus turbinella, Dasylirion wheeleri, Yucca baccata, Nolina microcarpa, Coryphantha vivipara, Opuntia engelmannii, Cylindropuntia acanthocarpa, Ceanothus greggii, Eriodictyon californica, Rhus trilobata, Agave chrysantha, Rhamnus crocea, Arctostaphylos, Acacia greggii, Berberis haematocarpa, Juniperus, Rumex hymenosepalus, Eriogonum wrightii, Cryptanta, Gutierrezia, Dichelostemma capitata, Erodium cicutarium, Lupinus concinnus, L. sparsiflorus, Castilleja exserta, Lotus rigidus, Penstemon subulatus, Salvia columbariae.
    924 Bouvardia ternifolia, Guardiola platyphylla, Muhlenbergia emersleyi, Carphochaete bigelovii, Gnaphalium,  Ipomopsis thurberi, Tagetes micrantha, Echeandia flavescens, Ipomoea hederifolia, Arbutus arizonica, Quercus hypoleucoides, Quercus emoryi, Q. oblongifolia, Quercus sp., Rhus choriophylla, Pinus engelmannii, P. leiophylla chihuahuana, Agave palmeri, Nolina microcarpa, Dasylirion wheeleri, Cercocarpus montanus paucidentatus, Commelina dianthifolia, Macroptilium gibbosifolium, Lasianthaea podocephala, Eragrostis intermedia, E. lehmanniana, Bouteloua curtipendula, Acourtia thurberi, Brickellia amplexicaulis, Eragrostis lehmanniana, Panicum obtusum, Viguiera dentata dentata, Desmodium rosei.
    922 Host of: Homo sapiens Linnaeus, 1758
    921 Leucaena leucocephala
    918 Ephedra viridis, Porophyllum gracile, Lycium berlandieri, Vulpia microstachys,  Gilia, Cryptantha, Encelia farinosa, Acacia greggii, Cirsium neomexicanum, Peucephyllum schottii, Stylocline microcarpa, Xylorhiza tortifolia, Bernardia incana, Nicotiana obtusifolia, Echinocactus polycephalus xeranthemoides, Muhlenbergia microsperma-like, Parietaria, Phacelia pedicellata, P. glechomifolia, Tamarix ramosissima, Camissonia multijuga/ walkeri,  Arabis peramoena, Mammillaria grahamii, Draba cuneifolia, Adenophyllum porophylloides, Hesperodoria salicina, Galium stellatum, Pleuraphis rigida, Pholistoma auritum, Brickellia longifolia, Brickellia atractyloides, Poa fendleriana (?), Gutierrezia sarothrae, Bebbia juncea, Stephanomeria pauciflora, Galium stellatum, Machaeranthera pinnatifida, Echinocereus engelmannii, Ferocactus cylindraceus (yellow spined), Opuntia chlorotica, Achnatherum speciosum, Cheilanthes feei, Agave utahensis kaibabensis, Acourtia wrightii, Erigeron lobatus, Baccharis sergiloides.  On sand dunes: Bebbia juncea, Gutierrezia sarothrae, Oenothera pallida, Opuntia phaeacantha, Bromus rubens, Astragalus nutriosensis, Astragalus calycosus, Sphaeralcea, Aristida.
    912 32915 - Saxicola rubicola (Linnaeus, 1758)
    912 10168 - Garrulus glandarius  Linnaeus, 1758
    903 Fraxinus, Yucca gloriosa, Prunus armeniaca, Macfadyena unguis-cati, Olea europaea, Carya illinoiensis, Citrus x paradisi, Pittosporum, Tecomaria capensis, Narcissus, Cooperia, Ivy, Buxus sempivirens, Wisteria sinensis, Unknown S1, Ficus pumila, Unknown S3, Monocot, Leucophyllum frutescens, Rosa cathayensis, cf. Citrus sinensis
    903 Cercidium microphyllum, Carnegiea gigantea, Cylindropuntia acanthocarpa, C. fulgida, C. bigelovii, Opuntia engelmannii, O. cf. phaeacantha, Echinocereus fasciculatus bonkerae, E. fasciculatus boyce-thompsonii, C. leptocaulis, Ferocactus wislizenii, Mammillaria grahamii, Fouquieria splendens, Hyptis emoryi, Simmondsia chinensis, Prosopis velutina, Ziziphus obtusifolius, Celtis pallida, Acacia greggii, Lycium fremontii, Calliandra eriophylla, Dodonaea viscosa, Krameria, Ambrosia deltodea, Lotus rigida, Trixis californica, Eriogonum wrightii, E. fasciculatum, Gutierrezia sarothrae, Ericameria laricifolia, Baccharis salicifolia, Amsinckia intermedia, Erodium cicutarium, Dichelostemma pulchellum, Uropappus lindleyi, Phacelia distans, Encelia farinosa, Eschscholzia californica mexicana, Rafinesquia neomexicana, Phacelia crenulata, Castilleja exserta, Lesquerella gordonii, Marah gilensis.
    902 Artemisia tridentata
    901 Pseudotsuga macrocarpa, Abies concolor, Pinus coulteri, Calocedrus decurrens, Quercus chrysolepis, Pinus lambertiana, Ceanothus leucodermis, Hesperoyucca whipplei, Eriodyctyon trichocalyx, Eriophyllum confertifolorum, Castilleja foliolosa, Dichelostemma capitatum, Lupinus excubitus, Penstemon grinnellii, Melica imperfecta, Phacelia ramosissima, etc.
    900 Tamarix ramosissima
    900 10084 - Anthus trivialis  Linnaeus, 1758
    895 has host: Talpa europaea
    894 10242 - Phoenicurus ochruros  Gmelin, 1774
    890 Artemisia
    888 Host: unknown| Host part: soil
    887 Salvia mellifera
    885 has background sounds: Alauda arvensis
    882 10248 - Picus viridis  Linnaeus, 1758
    880 has host: Apodemus sylvaticus
    877 Herbario FMB
    875 Ilex glabra
    874 Populus tremuloides, Picea pungens, Picea engelmannii, Juniperus communis, Antennaria parviflora, Taraxacum officinalis, Deschampsia caespitosa, Pinus ponderosa, Hesperostipa comata, Hymenoxys subintegra, Eriogonum racemosum, Lotus plebeius, Silene scouleri, Erysimum capitatum, Geranium caespitosum, Artemisia carruthii, Achillea lanulosa, Elymus elymoides, Cryptantha setosissima, Cirsium wheeleri, Thlaspi montanum, Senecio multilobatus, Castilleja linariifolia
    871 Salix laevigata, S. lasiolepis S. exigua, Arundo donax, Baccharis salicifolia, Tamarix ramosissima, Eriodictyon crassifolium nigrescens, Heterotheca sessiliflora fastigiata, Astragalus trichopodus phoxus, Nicotiana glauca, Croton californicus, Eriastrum densifolium elongatum, Acmispon glaber, and Artemisia tridentata parishii
    870 Tamarix, Sonchus asper, Polypogon semiverticillata, Erigeron lobatus, Parietaria, Acacia greggii, Brickellia longifolia, Solanum douglasii, Perityle emoryi, Muhlenbergia asperifolia, Eucnide urens, Baccharis emoryi, Encelia farinosa, Funastrum cynanchoides, Nolina cf microcarpa, Nitcotiana obtusifolia, Porophyllum gracile, Artemisia ludoviciana, Xanthisma canescens, Galium stellatum, Bromus tectorum, Cryptantha angustifolia, Silene antirrhina; Brickellia atractyloides, Ephedra, Ferocactus cylindraceus, Echonocereus triglochidiatus, Brickellia coulteri, Lycium torreyi, Baccharis salicifolia.
    864 Riparian with Juncus spp., Baccharis salicifolia, B. sergiloides, Typha domingensis, Salix spp., Quercus agrifolia, Adenostoma sparsifolium, and Artemisia tridentata.
    864 Pinus ponderosa, Populus tremuloides, Picea engelmannii, P. pungens, Abies concolor, Juniperus communis, Ribes, Cirsium cf. undulatum, Lotus utahensis, Thalictrum fendleri, Erigeron divergens, Artemisia ludoviciana, Heliomeris multiflora, Pseudocymopterus montanus, Solidago velutina, Chrysopsis villosa, Lupinus argenteus hillii, Achillea millefolium, Machaeranthera bigelovii mucronata, Hymenoxys richardsonii floribunda, Erigeron formossimus, Bahia dissecta, Silene scouleri, Chenopodium pratericola, Eriogonum racemosum, Ipomopsis aggregatus macrosiphonia, Agastache pallidiflora, Geranium richardsoni, Linum lewisii, Castilleja lineariifolia, Penstemon pseudoputus, Cryptantha setosissima.
    860 Baccharis salicifolia, B. pilularis, B. glutinosa, Suaeda nigra, Salicornia pacific, S.depressum, Myoporumm laetum, Typha sp., Cressa truxillensis, Schoenoplectus californicus, Bolboschoenus maritimus paludosus, Mesembryanthemum nodiflorum, Ambrosia psilostachya, Solanum douglasii, S. americanum, Melilotus indicus, Cotula coronopifolia, Crassula connata, Bassia hyssopifolia, and Lasthenia glabrata coulteri.
    858 Pinus
    856 host, Mustela vison (Mustelidae)
    856 Serenoa repens
    855 Acacia constricta, Acacia greggii, Hymenoclea monogyra, Isocoma tenuisecta, Ziziphus obtusifolia var. canescens, Cercidium microphyllum, Prosopis velutina, Larrea tridentata, Plantago patagonica, Erodium cicutarium, Phacelia crenulata var. ambigua, Salvia columbariae, Aristolochia watsonii, Bromus rubens, Eriogonum abertianum, Xanthisma spinulosum, Nicotiana palmeri, Bowlesia incana, Cryptantha barbigera.
    851 Fendlerella utahensis, Pinus edulis, Juniperus osteosperma, Yucca elata, Yucca baccataPsilostrophe sparsiflora, Glossopetalon spinescens var. aridum, Streptanthus cordatus, Fendlera rupicola, Sphaeralcea grossulariifolia, Penstemon eatonii, Fraxinus anomala, Elymus elymoides, Ptelea trifoliata, Encelia resinifera resinifera, Achnatherum speciosum, Coleogyne ramosissima, Quercus turbinella, Ceanothus greggii, Purshia stansburiana, Hedeoma nanum, Agave utahensis utahensis, Nolina microcarpa, Phacelia filiformis.
    850 Pinus leiophylla chihuahuana, Juniperus deppeana, Pinus cembroides, Quercus rugosa, Q. emoryi, Q. hypoleucoides, Platanus wrightii, Rhus trilobata, Calliandra humilis reticulata, Erygnium lemmoni, Gutierrezia wrightii, Gnaphalium canescens, Bommeria hispida, Viguiera multiflora, Tagetes lemmoni, Polygala alba, Stevia serrata, Hedeoma dentatum, Vitis arizonica, Bouteloua curtipendula, Gentianella microcalyx, Brickellia betonicaefolia, Lasianthaea podocephala, Baccharis, Oenothera rosea.
    847 skov-fyr (Pinus sylvestris)
    846 Partially burnt Platanus racemosa, Salix, Quercus wislizeni, Toxicodendron diversilobum, Artemisia douglasii, Rosa californica, Muhlenbergia rigens, Typha, Erythranthe cardinalis, E. guttatus, Mimetanthe pilosa, Barbarea orthoceras, Epilobium canum, Eriodictyon tricochalyx, Ehrendorferia chrysantha, Bromus diandrus, B. tectorum, Trifolium etc.
    845 uncoded: Pinus sylvestris
    844 Brownanthus kuntzei
    843 Monarda
    841 Parasitoid: Scelionidae
    840 Perityle emoryi, Clematis drummondii, Centaurium calycosum, Mimulus guttatus, Parietaria floridana, Nicotiana obtusifolia, Bowlesia incana, Bromus rubens, Daucus pusillus, Erigeron lobatus, Sisymbrium irio, Poaceae, Salix gooddingii, Celtis pallida, Keckiella antirrhinoides, Marina parryi, Cynodon dactylon, Tamarix chinensis, Ambrosia ambrosioides, Oncosiphon piluliferum, Trixis californica, Encelia farinosa, Hyptis emoryi, Herissantia crispa, Bromus arizonicus, Avena fatua, Schismus barbatus, Poa bigelovii, Polypogon monspeliensis, Hordeum murinum
    840 Cassia
    837 Pinus ponderosa (these plantings almost dead), Comandra, Gutierrezia, Quercus gambelii, Berberis repens, Robinia neomexicana, Ceanothus fendleri, Artemisia powellii (?) (low-- 3inches to 5 inches  tall), Artemisia carruthii, Lappula occidentalis var. occidentalis, Cirsium wheeleri, Apocynum cannabinum, Lupinus hillii, Medicago sativa, Eriogonum racemosum, Erigeron divergens, Helianthus annuus, Purshia stansburiana, Amaranthus powellii, Epilobium brachycarpum, Polygonum aviculare, Malva neglecta, Verbena bracteata, Heliomeris multiflora, Symphyotrichum falcatum var. commutatum, Bromus inermis, Lotus wrightii, Elymus elymoides, Chenopodium neomexicanum, Solidago altissima, Sphaeralcea grossularifolia.
    832 has background sounds: Turdus merula|Turdus torquatus|Turdus iliacus|Turdus viscivorus|Phylloscopus collybita|Phoenicurus ochruros|Parus major|Cyanistes caeruleus|Periparus ater|Aegithalos caudatus|Regulus ignicapilla|Petronia petronia|Fringilla coelebs|Fringilla montifringilla|Carduelis citrinella|Carduelis carduelis|Loxia curvirostra|Pyrrhocorax pyrrhocorax|Corvus corone|Garrulus glandarius|Certhia brachydactyla|Sitta europaea|Emberiza cirlus|Erithacus rubecula|Dendrocopos major|Picus sharpei
    828 Quercus turbinella, Dasylirion wheeleri, Yucca baccata, Nolina microcarpa, Coryphantha vivipara, Opuntia engelmannii, Cylindropuntia acanthocarpa, Opuntia chlorotica, Ferocactus, Ceanothus greggii, Dudleya collomiae, Canotia holacantha, Keckiella antirrhinoidesRhus ovata, R. trilobata, Agave chrysantha, Rhamnus crocea, Arctostaphylos, Acacia greggii, Berberis haematocarpa, Juniperus, Rumex hymenosepalus, Eriogonum wrightii, Cryptanta, Gutierrezia, Dichelostemma capitata, Erodium cicutarium, Lupinus concinnus, L. sparsiflorus, Castilleja exserta, Lotus rigidus, Penstemon subulatus, Salvia columbariae, Mirabilis bigelovii, Tradescantia occidentalis, Glandularia, Anemone tuberosa.
    828 10198 - Luscinia megarhynchos  Brehm, 1831
    826 Eragrostis lehmanniana, Aristida ternipes, Bouteloua curtipendula, Bouteloua hirsuta, Bouteloua eriopoda, Dasylirion wheeleri, Agave palmeri, Acacia millefolia, Eysenhardtia orthocarpa, Nolina microcarpa, Aloysia wrightii, Artemisia ludoviciana, Astrolepis cochisensis, Ayenia filiformis, Baccharis pteronioides, Berlandiera lyrata, Boerhavia coccinea, Bommeria hispida, Bothriochloa barbinodis, Brickellia californica, Calliandra humilis, Cheilanthes lindheimeri, Acourtia wrightii, Commelina dianthifolia, Croton pottsii, Cylindropuntia spinosior, Cyperus retroflexus, Dalea albiflora, Dalea formosa, Dalea wrightii, Elionurus barbiculmis, Eragrostis cilianensis, Eriogonum wrightii, Evolvulus alsinoides, Evolvulus nuttallianus, Evolvulus sericeus, Fouquieria splendens, Froelichia arizonica, Funastrum crispum, Glandularia, Gutierrezia microcephala, Hesperidanthus linearifolius, Heteropogon contortus, Leptochloa dubia, Lotus plebeius, Lycurus setosus, Macroptilium gibbosifolium, Muhlenbergia emersleyi, Parthenium incanum, Prosopis velutina, Rhynchosia senna, Sphaeralcea laxa, Tephrosia tenella, Trachypogon secundus, Verbena neomexicana, Verbesina rothrockii, Viguiera dentata, Zinnia acerosa, Zinnia grandiflora,
    824 Rubus
    823 Arctostaphylos silvicola
    816 En los suelos esqueléticos sobre cubetas pedregosas el pastizal Minuartio recurvae-Silenetum acutifoliae, con Armeria humilis y Festuca summilusitana | Potencial del Vaccinio myrtilli-Quercetum roboris | cuando se degrada la asociación dominante es el Dab
    816 Dominants incl. Adenostoma, Prunus f., P. il., Eriodictyon c., Quercus w., Cercocarpus, Rhus a., also w/ Muilla m., Eriastrum s., Trifolium w., T. mi., Emmenanthe, Camissoniopsis bi., Mimulus fl., M. g., Logfia f., Bromus h., Poa s., Chorizanthe s., Chaenactis g., Antirrhinum c., Castilleja mino., Penstemon het., etc.
    816 10247 - Pica pica  Linnaeus, 1758
    815 Baccharis pilularis
    812 has background sounds: Passer domesticus
    811 uncoded: Quercus robur
    810 has background sounds: Actitis hypoleucos|Picus sharpei|Dendrocopos major|Cuculus canorus|Upupa epops|Columba palumbus|Merops apiaster|Alcedo atthis|Parus major|Petronia petronia|Cyanistes caeruleus|Turdus merula|Sylvia atricapilla|Sylvia cantillans|Emberiza calandra|Emberiza cirlus|Cyanopica cooki|Cecropis daurica|Hirundo rustica|Delichon urbicum|Cettia cetti|Fringilla coelebs|Carduelis carduelis|Coccothraustes coccothraustes|Oriolus oriolus|Lullula arborea|Motacilla alba|Luscinia megarhynchos|Aegithalos caudatus|Sturnus unicolor
    810 Other associated plants include: Pinus coulteri, Quercus berberidifolia, Arctostaphylos glauca, Keckiella cordifolia, Pedicularis densiflora, Mimulus aurantiacus, Rhamnus ilicifolia, Heteromeles arbutifolia, Sambucus nigra, Pickeringia montana, Muhlenbergia rigens, Eriogonum fasciculatum, Eriodictyon tomentosum, Dudleya lanceolata, Lepechinia calycina, Linanthus californicus, Eriophyllum confertiflorum, Artemisia californica, Corethrogyne filaginifolia, Salvia sonomensis, S. mellifera, Salix lasiolepis, S. laevigata, Castilleja foliolosa, Dendromecon rigida, Lonicera subspicata denudata, Ceanothus foliosus medius, C. cuneatus, C. oliganthus sorediatus, and Trichostema lanatum.
    810 Dichelostemma capitatum, Garrya sp., Heteromeles arbutifolia, Hesperoyucca whipplei, Lonicera sp., Calochortus sp., Adenostoma fasciculata, Zigadenus, Porophyllum gracile.
    809 Senecio sp.
    806 Pinus cembroides, Quercus oblongifolia, Q. emoryi, Cercocarpus montanus brevifolius, Juniperus deppeana, Garrya, Rhus trilobata, R. choriophylla,  Agave palmeri, Nolina microcarpa, Dasylirion wheeleri, Yucca madrensis, Opuntia engelmannii, Cylindropuntia spinosior, Acacia angustissima, Mimosa dysocarpa, Viguiera dentata, Brickellia amplexicaulis, Artemisia ludoviciana, Salvia subincisa, Glandularia, Milla biflora, Ipomoea, Bouteloua curtipendula, Eragrostis intermedia, E. lehmanniana.
    806 Bouvardia ternifolia, Guardiola platyphylla, Gomphrena sonorae, Ipomea hederifolia, Quercus spp., Erythrina flabelliformis, Rhus choriophylla, Heliopsis parvifolia, Agave schottii schottii, Eysenhardtia polystachya, Pinus discolor, Juniperus deppeana, J. osteosperma, Fouquieria splendens, Agave palmeri, Nolina microcarpa, Dasylirion wheeleri, Cercocarpus montanus paucidentatus, Commelina dianthifolia, Macroptilium gibbosifolium, Lasianthaea podocephala, Eragrostis intermedia, Trichostema arizonicum, Milla biflora, Aspicarpa hirtella, Krameria, Schoenocrambe linearifolia, Evolvulus arizonicus, Baccharis thesioides, Hedeoma dentatum, Acourtia thurberi..
    803 Prunus virginiana
    800 Quercus kelloggii, Q. wislizeni, Philadelphus lewisii, Umbellularia californica, Calycanthus occidentalis, Cercis occidentalis, Aesculus californica, Eriodictyon californicum, Rhamnus ilicifolia, Garrya flavescens, Arctostaphylos viscida, Ceanothus leucodermis, C. cuneatus, Prunus subcordata, Cercocarpus betuloides, and Oemleria cerasiformis
    800 Pinus ponderosa, Populus tremuloides, Picea engelmannii, P. pungens, Abies concolor, Juniperus communis, Ribes, Cirsium cf. undulatum, Lotus utahensis, Ranunculus cymbalaria, Thalictrum fendleri, Erigeron divergens, Artemisia dracunulus, Heliomeris multiflora, Medicago lupulina, Taraxacum officinale, Elymus trachycualis, Phleum pratense, Bromus inermis, Elymus elymoides, Bromus frondosus, Muhlenbergia montana, Pseudocymopterus montanus, Helianthella quinquinervis, Solidago multiradiata scopulorum, Chrysopsis villosa, Lupinus argenteus hillii, Achillea millefolium, Machaeranthera bigelovii mucronata, Hymenoxys richardsonii floribunda, Trifolium repens, Cryptantha setosissima.
    800 Heterotheca sessiliflora subsp. echioides
    798 host: Richardson's ground squirrel
    798 Ephedra trifurca, Echinocereus engelmannii, Larrea tridentata, Prosopis, Acacia constricta, Mirablilis bigelovii, Porophyllum gracile, Parkinsonia microphylla, Ambrosia deltoidea, Encelia farinosa, Asteraceae, Ambrosia dumosa, Hymenoclea salsola, Lycium, Acacia greggii, Ziziphus, Cylindropuntia acanthocarpa, Ferocactus cylindraceus, Opuntia engelmannii
    798 Arundo donax, Baccharis salicifolius, Salix laevigata, S. exigua, Typha domingensis, T. latifolia, Schoenoplectus americanus, S. acutus occidentalis, Bolboschoenus maritimus paludosus, Equisetum telmateia braunii, E. hyemale affine, Foeniculum vulgare, Artemisia douglasiana, Euthamia occidentalis, Pulicaria paludosa, Ludwigia peploides, Cyperus odoratus, C. eragrostis, and Juncus torreyi
    795 Athanasia trifurcata
    792 Pinus ponderosa, Quercus gambelii, Poa fendleriana, Elymus elymoides, Heterotheca villosa, Lotus wrightii, Packera multilobata, Erigeron divergens, Taraxacum officinale, Antennaria parvifolia, Eremogone fendleri, Bouteloua gracilis, Mirabilis linearis, Bromus tectorum, Penstemon barbatus, Verbascum thapsus, Erigeron flagellaris, Vulpia octoflora, Hesperostipa comata, Noccaea fendleri ssp. glauca, Hieracium fendleri, Koeleria macrantha, Tragopogon dubius, Heliomeris multiflora
    792 Juniperus osteosperma, Forestiera pubescens, Prosopis velutina, Sapindus saponaria, Opuntia chlorotica, Rhus aromatica, Purshia stansburiana, Celtis reticulata, Ribes cereum, Fallugia paradoxa, Atriplex canescens, Asclepias involucrata, Asclepias latifolia, Gutierrezia sarothrae, Mirabilis multiflora, Physalis hederifolia, Anoda cristata, Sphaeralcea parvifolia, Machaeranthera tagetina, Sphaeralcea fendleri, Salsola tragus, Hopia obtusa, Bouteloua gracilis, Bouteloua eriopoda, Bouteloua barbata, Bouteloua aristidoides, Panicum hirticaule, Chloris virgata, Aristida ternipes var. ternipes, Aristida adscensionis, Aristida purpurea, Boerhavia coccinea, Ipomoea costellata, Desmanthus cooleyi, Portulaca oleracea, Portulaca umbraticola, Brickellia eupatorioides, Muhlenbergia torreyi, Tridens muticus, Hilaria mutica, Kallstroemia parviflora, Tetraclea coulteri, Hymenothrix loomisii, Eriogonum wrightii, Artemisia ludoviciana, Artemisia dracunculus, Boerhavia erecta, Chamaesaracha coronopus, Evolvulus sericeus, Evolvulus nuttallianus, Chenopodium album, Chenopodium fremonti, Abutilon parvulum, Rhynchosia senna, Euphorbia exstipulata, Chamaesyce fendleri, Chamaesyce albomarginata, Chamaesyce serpyllifolia, Sanvitalia abertii, Salvia subincisa, Salvia reflexa, Proboscidea parviflora, Amaranthus palmeri, Amaranthus blitoides, Amaranthus albus, Verbesina encelioides and Helianthus annuus.
    792 Echinocactus grusonii, Stenocereus thurberi, Opuntia, Mammillaria, Ruellia brittoniana, Senna artemisioides, Brachychiton populneum, Bacchrais sarothroides, Leucophyllum frutescens, Larrea tridentata, Acacia farnesiana, Lysiloma watsonii, Bougainvillea spectabilis, Parkinsonia praecox, Pennisetum setaceum, Caesalpinia pulcherrima, Stephanomeria pauciflora, Glandularia pulchella, Oenothera speciosa, Dalea, Lantana, Senna phyllodinea, Tecmoa stans, Agave
    792 Chaparral had components of: Adenostoma fasciculatum, Quercus berberidifolia, Garrya veatchii, G. flavescens, Eriodictyon tomentosum, Arctostaphylos glandulosa, A. glauca, Trichostema lanatum, Pickeringia montana, Ceanothus cuneatus, C. oliganthus, Galium andrewsii, G. porrigens, Eriogonum fasciculatum, E. elongatum, Rhamnus ilicifolia, Salvia mellifera, Linanthus californicus, Dendromecon rigida, Heteromeles arbutifolia, Prunus ilicifolia, and Cercocarpus betuloides. Valley had components of: Toxicodendron diversilobum, Ranunculus californicus, Viola pedunculata, Sanicula crassicaulis, S. bipinnata, S. bipinnatifida, Lomatium utriculatum, Plectritis ciliosa, Sisyrinchium bellum, Bromus diandrus, Melica californica, and Hordeum brachyantherum californicum.
    792 Calpurnia villosa
    791 Riparian vegetation surrounded by Coastal Sage Scrub with Artemisia californica, Malosma laurina, Baccharis salicifolia, Quercus agrifolia, Platanus racemosa, Salix spp., and Ambrosia psilostachya
    787 has host: bamboo
    784 Tamarix ramosissima, Machaeranthera canescens, Astragalus praelongus, Mirabilis multiflora, Lappula occidentalis occidentalis, Stylocline micropoides, Hesperostipa neomexicana,  Cryptantha recurvata, Ipomopsis polycladon, Achnatherum speciosum, Stanleya pinnata, Bromus tectorum, Brickellia longifolia, Brickellia atractyloides, Ptelea trifoliata, Fallugia paradoxa, Datura wrightii, Atriplex canescens, Stephanomeria pauciflora, Bromus rubens, Tiquilia latior, Sporobolus wrightii, Opuntia basilaris longiareolata, Echinocereus triglochidiatus, Ericameria nauseosa juncea, Phacelia crenulata crenulata, Lepidium lasiocarpum, Achnatherum hymenoides, Erodium cicutarium, Cirsium neomexicanum, Sisymbrium altissimum, Descurainia pinnata, Cryptantha racemosa, Cryptantha angustifolia, Camissonia walkeri, Artemisia bigelovii, Thymophylla pentachaeta belenidium, Rhus trilobata simplicifolia, Lupinus brevicaulis, Nemacladus glanduliferus orientalis, Prenanthella exigua, Langloisia setosissima, Chaenactis stevioides, Euphorbia aaron-rossii, Ephedra, Sphaeralcea, Muhlenbergia, Gilia, Mentzelia.
    783 Acacia greggii, Encelia farinosa, Nicotiana obtusifolia obtusifolia, Bebbia juncea, Pleurocornois pleuriseta, Sphaeralcea, Perityle emoryi, Physalis hederifolia, Isocoma acradenia, Opuntia basilaris basilaris, Ferocactus cylindraceus (yellow spined form), Cryptantha racemosa, Tiquilia canescens, Aristida adscensionis, Aristida purpurea nealleyi, Sporobolus flexuosus, Machaeranthera pinnatifida gooddingii, Eriogonum fasciculatum polifolium, Hibiscus denudatus, Camissonia cf multijuga, Lepidium montanum montanum, Abutilon incanum, Dasychloa pulchella, Chorizanthe brevicornu, Viguiera parishii, Peucephyllum schottii, Adenophyllum porophylloides.
    780 Senegalia greggii, Stephanomeria pauciflora, Bebbia juncea aspera, Ambrosia salsola s., A. dumosa, Schismus barbatus, Eriogonum thomasii, Perityle emoryi, Condea emoryi, Funastrum hirtellum, Chaenactis carphoclinia c., Eriogonum inflatum, Encelia farinosa, Atriplex polycarpa, Larrea tridentata, Phoradendron californicum, Psorothamnus spinosus, Lycium andersonii, many annuals, etc
    780 Pinus edulis, Juniperus , Quercus turbinella, Agave parryi, Yucca baccata, Nolina microcarpa, Opuntia engelmannii, Sphaeralcea , Aloysia wrightii, Pseudognaphalium canescens, Selaginella arizonica, Bromus rubens, Lotus humistratus, Melampodium leucanthum, Cirsium neomexicanum
    780 Arctostaphylos spp., Rhus ovata, Quercus berberidifolia, Keckiella antirrhinoides, Pellaea mucronata, Pentagramma triangularis, Dudleya edulis, Piperia, Heteromeles arbutifolia, Eriogonum fasciculatum
    779 Acacia constricta, Viguiera dentata, Parthenium incanum, Dasylirion wheeleri, Fouquieria splendens, Acacia millefolia, Eysenhardtia orthocarpa, Opuntia engelmannii, Cylindropuntia spinosior, Agave palmeri, Tridens muticus, Bouteloua curtipendula, Aristida purpurea, Astrolepis cochisensis, Astrolepis integerrima, Astrolepis windhamii, Bahia absinthifolia, Bothriochloa barbinodis, Bouteloua gracilis, Calliandra humilis, Chamaesaracha sordida, Cheilanthes fendleri, Cheilanthes lindheimeri, Cottea pappophoroides, Croton pottsii, Dalea formosa, Dalea pogonathera, Dalea wrightii, Echeandia flavescens, Enneapogon desvauxii, Eragrostis cilianensis, Eragrostis lehmanniana, Erioneuron avenaceum, Galactia wrightii, Leptochloa dubia, Menodora scabra, Rhus microphylla, Sida abutifolia, Sphaeralcea laxa, Thamnosma texana, Verbena neomexicana
    778 Populus tremuloides
    777 has background sounds: Tyto alba|Himantopus himantopus|Gallinula chloropus|Fulica atra|Porphyrio porphyrio|Tachybaptus ruficollis|Anser anser|Grus grus|Alcedo atthis|Anthus pratensis|Sturnus unicolor|Motacilla alba|Emberiza calandra|Emberiza schoeniclus|Serinus serinus|Chloris chloris|Carduelis carduelis|Galerida cristata|Melanocorypha calandra|Passer hispaniolensis|Corvus corax
    777 Pinus edulis, Juniperus osteosperma, Penstemon ambiguus laevissimus, Eriogonum microthecum simpsonii, Dieteria canescens aristata, Oenothera pallida pallida, Achnatherum hymenoides, Ipomopsis longiflora neomexicana, Eriogonum umbellatum subaridum, Townsendia incana, Hymenopappus filifolius pauciflorus, Cryptantha cinerea jamesii, Stephanomeria exigua, Abronia elliptica, Artemisia tridentata, A. filifolia, Descurainia incisa incisa, Chrysothamnus greenei, Munroa squarrosa, Muhlenbergia pungens, Linum aristatum.
    777 Bouvardia ternifolia, Guardiola platyphylla, Gomphrena sonorae, Ipomoea hederifolia, Quercus spp., Erythrina flabelliformis, Rhus choriophylla, Heliopsis parvifolia, Agave schottii schottii, Eysenhardtia polystachya, Pinus discolor, Juniperus deppeana, J. osteosperma, Fouquieria splendens, Agave palmeri, Nolina microcarpa, Dasylirion wheeleri, Cercocarpus montanus paucidentatus, Commelina dianthifolia, Macroptilium gibbosifolium, Lasianthaea podocephala, Eragrostis intermedia, Trichostema arizonicum, Milla biflora, Aspicarpa hirtella, Krameria, Schoenocrambe linearifolia, Evolvulus arizonicus, Baccharis thesioides, Hedeoma dentatum, Opuntia chlorotica, Acourtia thurberi, Brickellia amplexicaulis, Eragrostis lehmanniana, Panicum obtusum, Viguiera dentata dentata, Desmodium rosei.
    775 Dasychloa pulchella, Canotia holacantha, Acacia greggii, Artemesia ludoviciana, Stephanomeria pauciflora, Quercus turbinella, Prosopis velutina, Opuntia engelmannii, Opuntia phaeacantha, Opuntia chlorotica, Cylindropuntia leptocaulis, Eriogonum wrightii, Eriogonum fasciculatum, Yucca baccata, Senna bauhinioides, Gutierrezia sarothrae, Calliandra eriophylla, Baccharis sarothroides, Bouteloua curtipendula, Bouteloua eriopoda, Mimosa aculeaticarpa biuncifera, Bothriochloa barbinodis, Sphaeralcea,, Ziziphus obtusifolia, Mammillaria grahamii, Baccharis brachyphylla, Aristida, Pleuraphis mutica,Eragrostis lehmanniana, Muhlenbergia porteri, Sporobolus cryptandrus.
    775 Cercidium microphyllum, Carnegiea gigantea, Prosopis velutina, Larrea tridentata,  Acacia, Simmondsia chinensis, Ericameria laricifolia, Fouquieria splendens, Calliandra eriophylla, Celtis pallida, Lycium, Sphaeralcea, Eriogonum fasciculatum, Gutierrezia sarothrae, Yucca baccata, Echinocereus fasciculatus, Opuntia engelmannii, Cylindropuntia fulgida, C. leptocaulis, C. acanthocarpa,  Ambrosia deltoidea, Encelia farinosa, Pectocarya, Viguiera deltoidea, Salvia columbariae, Dichelostemma pulchellum, Rafinesquia neomexicanum, Plantago, Eschscholtzia californica mexicana, Erodium cicutarium, Lupinus sparsiflorus.
    774 Rusco aculeati-Quercetum roboris Br.-BI., P. Silva & Rozeira 1956 |  Scrophulario scorodoniae-Alnetum glutinosae Br.-BI., P. Silva & Rozeira 1956 |  Galactito tomentosae-Digitaletum purpureae Bellot & Casaseca in Casaseca 1959 |  Cytisetum
    774 Mesquite
    774 Dominants include Juniperus californica, Ephedra nevadensis, Salvia dorrii, Eriogonum fasciculatum, Ericameria linearifolia, Purshia glandulosa tridentata, also with Yucca brevifolia, Salvia columbariae, Malacothrix glabrata, Leptosyphon aureus, Eriophyllum pringlei Linanthus bigelovii, Gilia latifolia, Cryptantha pterocarya, Pectocarya setacea, Xylorhyza tortifolia, Encelia actoni, Amsinckia tessellata, and etc.
    774 Dominants incl. Baccharis sal., Malacothrix sax., Nicotiana g., Phacelia min., P. cic., Lupinus hi., also w/ Scrophularia, Mimulus g., Cryptantha, Camissoniopsis h., Acmispon ma., A. gla., Ageratina, Solanum d., Rafinesquia, Emmenanthe, Lupinus e., Penstemon s.
    774 Aloysia wrightii, Parthenium incanum, Fouquieria splendens, Eysenhardtia orthocarpa, Rhus microphylla, Dasylirion wheeleri, Acacia constricta, Cylindropuntia spinosior, Opuntia santa-rita, Bouteloua curtipendula, Acourtia wrightii, Agave palmeri, Aristida ternipes, Artemisia ludoviciana, Astrolepis cochisensis, Astrolepis sinuata, Abutilon mollicomum, Boerhavia coccinea, Bommeria hispida, Celtis reticulata, Cheilanthes lindheimeri, Cissus trifoliata, Commelina dianthifolia, Elytraria imbricata, Eragrostis cilianensis, Eragrostis intermedia, Eragrostis lehmanniana, Funastrum crispum, Galactia wrightii, Leptochloa dubia, Maurandella antirrhiniflora, Muhlenbergia emersleyi, Nicotiana obtusifolia, Nolina texana, Pellaea truncata, Phemeranthus aurantiacus, Portulaca suffrutescens, Setaria macrostachya, Sorghastrum nutans, Sphaeralcea laxa, Talinum paniculatum, Verbena neomexicana, Viguiera dentata.
    773 on same slab: IP.850994
    773 Cirsium
    771 hestekastanie (Aesculus)
    770 With Yucca brevifolia, Y schidigera, Y. whipplei, Gutierrezia microcephala, Larrea tridentata, Eriogonum fasciculatum, Opuntia basilaris, Echinocereus engelmanii, Lycium andersonii, Prunus andersonii, Echinocactus polycephalus.
    770 Encontrado sobre: Hedyosmum racemosum
    768 Tilia cordata
    768 Lasthenia californica, Eschscholzia californica subsp. mexicana, Eriophyllum lanosum, Senecio lemmonii, Gilia flavocincta, Chaenactis stevioides, Chaenactis carphoclinia, Uropappus lindleyi, Plagiobothrys arizonicus, Harpagonella palmeri, Phacelia distans, Oncosiphon piluliferum, Plantago patagonica, Lotus salsuginosus, Chorizanthe brevicornu, Chorizanthe rigida, Krameria bicolor, Prosopis velutina, Olneya tesota, Carnegiea gigantea, Larrea tridentata, Parkinsonia microphylla, Ambrosia deltoidea, Echinocereus engelmannii, Cylindropuntia acanthocarpa, Encelia farinosa, Lycium, Cryptantha, Pectocarya, Amsinckia, Lupinus sparsiflorus, Poaceae
    768 Fagus crenata
    766 Host: Soil|Host part: unknown
    765 æble (Malus)
    761 blomme (Prunus)
    760 Abutilon palmeri, Viguiera parishii, Simmondsia chinensis, Acacia greggii, Hyptis emoryi, Justicia californica, Stephanomeria pauciflora, Encelia farinosa, Eriogonum fasciculatum, Sphaeralcea cf. ambigua, Lycium, Mirabilis bigelovii, Fouquieria splendens, Ambrosia deltoidea, Adenophyllum porophylloides, Stachys coccinea, Parkinsonia microphylla, Trixis californica, Ferocactus cylindraceus
    759 Duplicado del Herbario Nacional Colombiano (COL)
    759 Canotia holacantha, Rhamnus crocea, Acacia greggii, Quercus turbinella, Prosopis velutina, Eriogonum fasciculatum, E. wrightii, Ericameria laricifolia, Glandularia bipinnatifida, Erodium cicutarium, Senecio lemmoni, Lesquerella purpurea, Baileya multiradiata, Sphaeralcea, Phacelia distans, P. crenulata, Emmenanthe penduliflora, Cryptantha, Eucrypta chrysanthemifolia, Cirsium, Camissonia californica, Lupinus sparsiflorus, Plagiobothrys arizonicus, Salvia columbariae, Eschscholzia californica, Gilia flavocincta, Layia glandulosa, Lupinus concinnus, Thysanocarpus, Schismus, Bothriochloa, Claytonia perfoliata, Cheilanthes.
    756 Host: unknown| Host part: wood
    756 Gymnosporia linearis
    756 Carnegiea gigantea, Simmondsia chinensis, Parkinsonia microphylla, Lycium sp., Opuntia chlorotica, Cylindropuntia acanthocarpa, Mammillaria grahamii, Larrea tridentata, Calliandra eriophylla, Eucrypta micrantha, Erodium texanum, Daucus pusillus, Erodium cicutarium, Galium stellatum, Cryptantha sp., Pectocarya recurvata, Galium aparine, Plantago ovata, Castilleja exserta, Silene antirrhina, Phacelia distans, Encelia farinosa, Ambrosia deltoidea, Sonchus oleraceus, Lupinus concinnus, Oenothera cespitosa, Dichelostemma capitatum
    752 Fouqueria splendens, Hyptis emoryi, Senegalia greggii, Psorothamnus schottii, Brickellia desertorum, Agave desertii, Juniperus californica, Simmondsia chinensis, Bahiopsis parishii, Larrea tridentata, Ambrosia dumosa, Trixis californica, Peucephyllum schottii, Ditaxis lanceolata, Plerocoronis pluriseta, Ferocactus cylindraceus and a diversity of annual wildflowers
    750 Larrea tridentata, Erodium cicutarium, Lotus strigosus var. tomentellus, Astragalus nuttallianus, Simmondsia chinensis, Calliandra eriophylla, Cylindropuntia leptocaulis, Plantago ovata, Castilleja exserta var. exserta, Opuntia engelmannii, Eriogonum inflatum, Delphinium parishii, Herperostipa neomexica, Elymus elymoides, Bromus rubens, Janusia gracilis, Calochortus kennedyi, Cuscuta indecora, Adneophyllum porophylloides, Trisetum interruptum, Caulanthus lasiophyllus, Bouteloua trifida, Tridens muticus, Plagiobothrys arizonicus, Parietaria herpera, Galium proliferum, Silene antirhinna, Lotus humistratus, Phacelia crenulata, Matelea pravifolia
    750 Juniperus, Nolina microcarpa, Agave cf. palmeri, Prosopis glandulosa, Gutierrezia sarothrae, Opuntia engelmannii, O. phaeacantha, Cylindropuntia spinosior, Bouteloua curtipendula, Eragrostis intermedia, Aristida ternipes, Hilaria belangeri, H. mutica, Glandularia bipinnatifida, Erigeron flagellaris, Descurainia sophia, Hordeum brachyantherum, H. pusillum, Elymus elymoides, Gilia minor, Plantago patagonica, Penstemon superbus, Phacelia coerulea, P. crenulata ambigua, P. distans, Calochortus nuttallii, Anemone tuberosa, Sphaeralcea grossulariifolia, Vulpia microstachya, V. octoflora.
    750 Coniferae
    748 Grindelia
    746 has background sounds: Parus major
    744 Prosopis velutina, Juglans major, Quercus arizonica(?), Q. grisea, Q. turbinella, Q. emoryi, Q. chrysolepis, Rhus trilobata, R. ovata, Juniperus deppeana, Agave chrysantha, Dasylirion wheeleri, Acacia greggii, Mimosa biuncifera, Ceanothus greggii, Rhamnus crocea, Arctostaphylos, Nolina microcarpa, Baccharis sarthroides, Cercocarpus montanus, Platanus wrightii, Salix, Yucca baccata, Echinocereus bonkerae, Epilobium canum latifolium, Ericameria laricifolia, Ambrosia confertiflora, Bromus rubens, Penstemon pseudospectabilis, Cryptantha, Dichelostema capitata pauciflora.
    743 Elephantulus myurus
    742 Live Oak woodland, chaparral, and disturbed pasture areas with Quercus agrifolia, Adenostoma fasciculatum, Hesperoyucca whipplei, Arctostaphylos glauca, and Ceanothus leucodermis
    740 Janusia gracilis, Viguiera parishii, Encelia farinosa, Acacia greggii, Eriogonum fasciculatum, Adenophyllum porophylloides, Sphaeralcea cf. ambigua, Galium stellatum, cf. Baccharis, Cylindropuntia acanthocarpa, Lycium, Trixis californica, Justicia californica, Krameria grayi, Unknown S2, cf. Ziziphus obtusifolia, Fouquieria splendens, Ferocactus, Dudleya pulverulenta, Lycium
    738 uncoded: Betula pendula
    736 w/ Plumeria, Mauto, Palms, Aloe, Figs, Echo, Antigonon, Riccinus and a lot of Ambrosia.
    735 Cucurbita
    730 original label stored with this specimen: IP.418746
    729 Hilaria rigida, Ambrosia dumosa, Larrea tridentata, Cylindropuntia, Carnegiea gigantea, Hesperocaulis undulata, Mentzelia albicaulis, Oenothera, Malacothrix glabrata, Abronia villosa, Brassica tournefourtii, Fouquieria splendens, Schismus arabicus, Dithyrea, Cryptantha angustifolia, C. pterocarya, C. micrantha, Eriastrum eremicum, Nemacladus rubescens, Astragalus insularis hardwoodii, Stephanomeria exigua, Lotus strigosus, Lesquerella tenella, Eriophyllum lanosum, Pectocarya platycarpa, Chorizanthe rigida, C. brevicornu
    729 Carex utriculata, C. petasata, C. athrostachya, Glyceria borealis, Arenaria, Hymenoxys subintegra, Verbascum thapsus, Sysyrinchium demissum, Gentianella amarella, Campanula parryi, Astragaslus subcinereus, Blepharoneuron tricholepis, Taraxacum officinale, Orthocarpus luteus, O. purpureo-albus, Achillea millefolia, Erigeron formosissima, Phleum pratense, P. alpinum, Symphyotrichum, Potentilla hippiana, Chenopodium album, Solidago, Epilobium ciliatum, Potamotgeton, Sparganium emersum, Spiranthes romanzoffiana
    729 Acacia greggii, Lepidium lasiocarpum, Lepidium montanum, Trixis californica,Isocoma acradenia, Prosopis glandulosa torreyana, Erigeron divergens, Nicotiana obtusifolia obtusifolia, Erodium cicutarium, Poa bigelovii, Cryptantha maritima, Oenothera caespitosa navajoensis, Camissonia brevipes, Silene antirrhina, Maurandella antirrhiniflora,  Phacelia glechomifolia,Tiquilia canescens, Hedeoma nana, Sporobolus contractus, Sporobolus flexuosus, Eriogonum cf. nidularium, Sphaeralcea ambigua, Linum lewisii, Gilia flavocincta, Langloisia setosissima, Mimulus guttatus, Perityle emoryi.
    728 Acacia greggii, Lycium, Asclepias subulata, Ephedra, Parkinsonia microphylla, Mirabilis bigelovii, Eriogonum fasciculatum, Ambrosia deltoidea, Simmondsia chinensis, Stephanomeria pauciflora, Unknown S1, Krameria grayi, Larrea tridentata, Unknown S2
    727 Eriogonum
    726 Host: Pentatomidae
    724 Baccharis glutinosa
    722 Carnegiea gigantea, Fercoactus wislezenii, Cylindropuntia fulgida, Sarcostemma cynanchoides, Larrea tridentata, Ambrosia deltoidea, Prosopis juliflora var. velutina, Parkinsonia florida, Parkinsonia aculeata, Rhus lancea, Leucophyllum frutescens, Stephanomeria pauciflora, Senna artemesioides, Nerium oleander, Fouquieria splendens, Pennisetum setaceum, Isocoma tenuisecta, Encelia farinosa, Nicotiana obtusifolia
    721 Ipomoea
    720 with Pinus monophylla, Juniperus grandis, Yucca brevifolia, Y. schidigera, Quercus cornelius-mulleri, Nolina parryi, Ericameria linearifolia, Opuntia chlorotica, O. basilaris, Echinocereus engelmanii, E. mojavensis, Salvia pachyphylla, Pershia tridentata, Sphaeralcea ambigua, Ephedra, Ericameria cuneata, Encelia actoni, Pellaea mucronata, Linanthus pungens, and a diversity of annuals.
    720 Juniperus californica, Fouqueria splendens, Hyptis emoryi, Quercus cornelius-mulleri, Bernardia incana, Senegalia greggii, Salvia apiana, Bahiopsis parishii, Ephedra, Simmondsia chinensis, Encelia farinosa, Hilaria rigida, Opuntia basilaris, Echinocereus engelmanii, etc.
    720 Ferocactus, Carnegiea gigantea, Ephedra aspera, Acacia greggii, Hyptis emoryi, Lycium, Mirabilis bigelovii, Encelia farinosa, Pennisetum setaceum, Fouquieria splendens, Parkinsonia microphyllum, Viguiera parishii, Lycium, Menodora scabra, Argythamnia lanceolata, Adenophyllum porophylloides, Larrea tridentata, Janusia gracilis,
    720 Coastal Sage Scrub/Lake vegetation with Eucalyptus camaldulensis, Schoenoplectus californicus, Salix gooddingii, Quercus agrifolia, Baccharis salicifolia, Artemisia californica, Ambrosia psilostachya, and Eriogonum fasciculatum
    718 Host: Omiodes cuniculalis
    717 Host of: Carya
    715 Bromus rubens, Eriogonum fasciculatum, Ericameria nauseosa, Sisymbrium altissimum, Amsinckia sp., Eriogonum sp., Schismus barbatus, Stephanomeria sp., Uropappus lindleyi, Erodium cicutarium, Cuscuta sp. (on Sisymbrium)
    714 Mirabilis bigelovii, Ambrosia deltoidea, Celtis pallida, Ericameria laricifolia, Lycium, Larrea tridentata, Unknown S1 (Asteraceae), Krameria cf. grayi, Calliandra eriophylla, Rumex hymenosepalus, Marah ginensis, Ambrosia deltoidea, Sphaeralcea ambigua, Acacia greggii
    714 Juniperus osteosperma, Pinus edulis, Bouteloua gracilis, Eriogonum leptocladon papiliunculi, Eriogonum deflexum, Helianthus petiolaris fallax, Yucca baileyi, Penstemon ambiguus, Chrysothamnus greenei, Abronia elliptica, Chenopodium leptophyllum, Artemisia filifolia, Artemisia tridentata, Gutierrezia sarothrae/microcephala, Dimorphocarpa wislizeni, Ambrosia acanthicarpa, Muhlenbergia pungens, Oenothera pallida pallida, Stephanomeria exigua, Dieteria canescens aristata, Tradescantia occidentalis.
    714 Host: unknown| Host part: dead wood
    714 Burnt Pinus coulteri, P. ponderosa, Quercus wislizeni, Q. kelloggii, Cercocarpus betuloides, Eriodyction parryi, Poa secunda, Urtica dioica, Carex multicaulis, Muhlenbergia rigens, Diplacus ssps., Trifolium, Viola, Claytonia, Plagiobothrys, Juncus ssps., etc.
    713 on same slab: IP.076166
    710 Larrea, Ambrosia dumosa
    707 Lepidium thurberi
    707 Galenia papulosa
    704 uncoded: Pinus nigra
    704 Thamnosma montana, Yucca brevifolia, Y. schidigera, Ephedra, Salazaria mexicana, Larrea tridentata, Gutierrezia sarothrae, Dichelostemma pulchella, Salvia columbariae, S. dorrii, Coleogyne ramosissima, Cylindropuntia acanthocarpa, Ferocactus cylindraceus, Echinomastus johnsonii, Ericameria linearifolia, Prunus fasciculata,
    704 Quercus agrifolia, Pinus sabiniana, Heteromeles, Adenostoma fasciculatum, Toxicodendron, Symphoricarpos albus, Arctostaphylos glandulosa, Ceanothus, Rhamnus ilicifolia, Eriodictyon, Keckiella breviflora, Melilotus albus, Mimulus aurantiacus, Clarkia, Plagiobothrys, Bromus
    704 Oak Woodland/Riparian with Quercus agrifolia, Fraxinus velutina, Salix laevigata, Baccharis salicifolia, Toxicodendron diversilobum, Ambrosia psilostachya, Rhus trilobata, and Platanus racemosa
    703 on same slide: IPV6.856874
    702 Simmondsia chinensis, Bromus rubens, Parkinsonia microphylla, Sphaeralcea ambigua, Ephedra, Encelia farinosa, Sonchus oleraceus, Adenophyllum porophylloides, Amsinckia intermedia, Phacelia distans, Erigeron divergens, Eriogonum fasciculatum, Ambrosia deltoidea, Bromus marginatus, Cynodon dactylon, Lycium, Silene antirrhina, Eriastrum eremicum, Plantago ovata, Plantago patagonica, Cylindropuntia acanthocarpa, Carnegiea gigantea, Prosopis velutina, Olneya tesota, Cryptantha, Krameria bicolor
    702 Pinus edulis, Juniperus osteosperma, Eriogonum alatum, Artemisia tridentata, A. ludoviciana, A. filifolia, Ipomopsis congesta frutescens, Mirabilis oxybaphoides, Chrysothamnus greenei, Hymenopappus filifolius pauciflorus, Ambrosia acanthicarpa, Tradescantia occidentalis, Ericameria nauseosa arenaria, Sphaeralcea ambigua, Eremogone eastwoodiae, Senecio spartioides, Muhlenbergia pungens, Dieteria canescens, Penstemon ambiguus laevissimus, Stephanomeria exigua, Oenothera pallida pallida, Castilleja linearifolia, Schukria multiflora, Yucca baileyi, Gutierrezia sarothrae, Linanthus pungens, Bouteloua gracilis.
    702 Phacelia egena
    700 Encontrado sobre: Cordia alliodora
    696 original label stored with this specimen: IP.557846|from same original lot: IP.558034
    696 Juniperus osteosperma, Juniperus monosperma, Prosopis velutina, Acacia greggii, Mimosa biuncifera, Rhus aromatica, Aloysia wrightii, Morus microphylla, Nolina microcarpa, Yucca baccata, Opuntia phaeacantha, Ziziphus obtusifolia, Lycium pallidum, Opuntia engelmannii, Cylindropuntia leptocaulis, Cylindropuntia whipplei, Quercus turbinella, Amaranthus blitoides, Amaranthus palmeri, Pectis rusbyi, Bouteloua eriopoda, Bidens leptocephala, Krascheninnikovia lanata, Ipomoea cristulata, Eragrostis pectinacea, Salvia reflexa, Dasyochloa pulchella, Purshia stansburiana, Panicum hirticaule, Bouteloua aristidoides, Acalypha neomexicana, Hopia obtusa, Portulaca oleracea, Cordylanthus laxiflorus, Cordylanthus parviflorus, Pectis prostrata Heliomeris multiflora, Kallstroemia parviflora, Ipomoea costellata, Sporobolus contractus, Xanthisma gracile, Baccharis pteronioides, Hoffmannseggia drepanocarpa, Euphorbia exstipulata, Solanum eleagnifolium, Chamaesyce capitellata, Artemisia ludoviciana, Artemisia dracunculus, Boerhavia erecta, Mirabilis multiflora, Physalis hederifolia, Nicotiana obtusifolia, Sanvitalia aberti, Acourtia wrightii, Allionia incarnata, Bothriochloa barbinodis, Bouteloua curtipendula, Chloris virgata, Leptochloa dubia, Leptochloa panicea, Hilaria mutica, Tragia ramosa, Machaeranthera tagetina, Abutilon parvulum, Rhynchosia senna, Eriogonum wrightii, Parietaria hespera, Mirabilis coccinea, Sporobolus cryptandrus, Stephanomeria pauciflora, Muhlenbergia porteri, Datura wrightii, Polanisia dodecandra, Aristida purpurea, Berberis fremontii, Parthenium incanum, Menodora scabra, Salsola tragus, Dalea formosa, Mirabilis linearis, Desmanthus cooleyi, Hymenothrix loomisii, Bouteloua barbata, Erioneuron pilosum, Atriplex canescens, Boerhavia coccinea, Tridens muticus, Sphaeralcea parvifolia
    696 A few remaining stands of Pinus monophylla and Juniperus californica and also with Quercus cornelius-mulleri, Nolina parryi, Keckiella antirhhinoides, Yucca schidigera, Arctostaphyllos, Sphaeralcea ambigua, Salvia mojavensis, Salazaria mexicana, Eriogonum inflatum, Echinocereus engelmanii, Opuntia basilaris, Stipa parishii and a diversity of spring annuals.
    695 Host: Enyo ocypete
    694 host, Corvus brachyrhynchos (Corvidae)
    694 Ranunculus californicus var. californicus
    693 Pinus ponderosa, P. jeffreyi, P. lambertiana, Calocedrus decurrens, Abies concolor, Quercus kelloggii, Cercocarpus betuloides, Arctostaphylos viscida mariposa, Chamaebatia foliolosa, Rhamnus ilicifolia, Frangula californica cuspidata, Ceanothus cuneatus, C. integerrimus macrothyrsus, Lonicera interrupta, Keckiella breviflora glabrisepala, Comandra umbellata californica, Agoseris retrorsa, Hosackia crassifolia, Calochortus leichtlinii, Asclepias cordifolia, Mentzelia crocea, Brodiaea elegans, Madia elegans, Acmispon argophyllus, Tauschia hartwegii, Delphinium gracilentum, Mimulus bolanderi, Bromus diandrus, B. tectorum, B. hallii, Avena barbata, Melica imperfecta, and Elymus glaucus. Growing on dry slopes. Purple flowers.
    693 Eucalyptus tereticornis
    693 Ceanothus, Eriodictyon, Quercus, Pinus, Nicotiana, Eschscholzia, Phacelia, Adenostoma, Mimulus, Chaenactis, Keckiella, Calyptridium, Salvia, Galium, Penstemon, Argemone, Erhendorferia, Dendromecon, Eriogonum, Mentzelia, Solanum
    690 Pinus edulis, Juniperus osteosperma, Artemisia frigida, A. tridentata, A. dracunculus, Townsendia incana, Eriogonum cernuum, E. umbellatum subaridum, E. alatum, Ceanothus martinii, Castilleja linariifolia, Penstemon rostriflorus, Cylindropuntia whipplei, Ptelea trifoliata, Stephanomeria tenuifolia, Chaetopappus ericoides, Heterotheca villosa, Machaeranthera canescens, Salsola tragus, Linum aristatum, Oenothera pallida, Ambrosia acanthicarpa, Aristida purpurea glauca, Bouteloua gracilis, Pterxyia petraea, Rhus glabra, Quercus gambelii, Achnatherum hymenoides, Hesperostipa, Rhus trilobata.
    690 Pinus cembroides, Quercus oblongifolia, Q. emoryi, Cercocarpus montanus brevifolius, Juniperus deppeana, Aloysia wrightii, Fouquieria splendens, Rhus trilobata, R. choriophylla,  Eysenhardtia orthocarpa, Agave palmeri, Nolina microcarpa, Dasylirion wheeleri, Yucca madrensis, Opuntia engelmannii, Cylindropuntia spinosior, Acacia angustissima, Mimosa dysocarpa, Viguiera dentata, Brickellia amplexicaulis, Artemisia ludoviciana, Salvia subincisa, Glandularia, Zinnia peruviana, Ipomoea longifolia, Brickellia venosa, Bouteloua curtipendula, Eragrostis intermedia, E. lehmanniana, Heteropogon contortus.
    689 Matorral Sarcocaule
    686 Riparian/Coastal Sage Scrub with Salix spp., Baccharis salicifolia, Artemisia californica, Acmispon glaber, Brassica nigra, Sambucus nigra ssp. caerulea, and Foeniculum vulgare
    686 Prosopis glandulosa
    686 Penstemon digitalis
    686 Host: Ouratea lucens
    684 Yucca, Canotia holacantha,  Mammallaria, Ferocactus cylindraceus, Viguiera parishii, Fouqiera splendens, Simmondsia chinensis, Parkinsonia microphylla, Echinocereus, Encelia farinosa, Ambrosia ambrosoides, Cylindropuntia bigelovii, Cylindropuntia acanthocarpa, Eriogonum fasciculatum, Ericameria laricifolia, Porophyllum gracile, Menodora scabra, Lotus rigidus
    684 Tribulus sp.
    684 Corethrogyne filaginifolia
    683 Codon royenii
    682 Pinus cembroides, Quercus oblongifolia, Q. emoryi, Cercocarpus montanus brevifolius, Juniperus deppeana, Garrya, Rhus trilobata, Nolina microcarpa, Dasylirion wheeleri, Yucca madrensis, Opuntia chlorotica, Cylindropuntia spinosior, Viguiera dentata, Brickellia amplexicaulis, Artemisia ludoviciana, Salvia subincisa, Glandularia, Milla biflora, Ipomoea, Bouteloua curtipendula, Eragrostis intermedia, E. lehmanniana.
    682 Baccharis emoryi, Encelia farinosa, Aristida adscensionis, Vulpia microstachys, Bromus rubens, Tamarix ramosissima, Plantago patagonica, Sporobolus,  Muhlenbergia microsperma, Muhlenbergia appressa, Cryptantha angustifolia, Silene antirrhina, Porophyllum gracile, Aristida purpurea, Salix exigua, Salix spp., Linanthus bigelovii, Oenothera cavernae, Dasychloa pulchella, Astragalus calycosus, Stephanomeria pauciflora, Isocoma acradenia, Adenophyllum porophylloides, Sphaeralcea,  Bebbia juncea, Camissonia walkeri/multijuga, Opuntia basilaris longiareolata, Ephedra fasciculata, Erodium cicutarium, Amsinckia tessellata, Physalis hederifolia
    681 Potencial de Quercetum pyrenaicae facies Q. suberosum
    680 Quincula lobata
    680 Prosopis velutina, Opuntia engelmannii, Cylindropuntia leptocaulis, Encelia farinosa, Lycium exsertum, Carnegiea gigantea, Baileya multiradiata, Dichelostemma capitatum ssp pauciflorum, Parkinsonia microphylla, Larrea tridentata, Acacia greggii, Simmondsia chinensis, Canotia holacantha, Echinocereus engelmannii, Plagiobothrys arizonicus, Erodium cicutarium, Lotus humistratus, Amsinckia menziesii var. intermedia, Plantago ovata, Silene antirrhina, Gilia flavocincta, Lepidium lasiocarpum, Stylocline microcarpa, Porophyllum gracile, Linum lewisii, Uropappus lindleyi, Phacelia affinis, Daucus pusillus, Poa bigelovii, Calliandra eriophylla, Cylindropuntia bigelovii, Juniperus sp., Sphaeralcea sp., Circium sp..
    680 Open meadow with Oak riparian, seasonal creek, grazed; Quercus agrifolia, Q. engelmannii, Adenostoma fasciculatum, Eriogonum spp., Juncus spp., Carex spp., Gutierrezia
    680 Juniperus osteosperma, Parthenium incanum, Dalea formosa, Yucca baccata, Mimosa biuncifera, Quercus turbinella, Opuntia engelmannii, Juniperus osteosperma, Juniperus monosperma, Aloysia wrightii, Echinocereus coccineus, Nolina microcarpa, Pinus edulis, Opuntia phaeacantha, Lotus plebeius, Atriplex canescens, Boechera perennans, Eriogonum wrightii, Ziziphus obtusifolia, Artemisia ludoviciana, Acourtia wrightii, Abutilon parvulum, Gutierrezia sarothrae, Hilaria mutica, Acacia greggii, Sphaeralcea parvifolia, Brickellia atractyloides, Dichelostemma capitatum, Bouteloua curtipendula, Bromus rubens, Berberis fremontii, Astragalus lentiginosus, Sida abutifolia, Lappula occidentalis, Erodium cicutarium, Chamaesyce albomarginata, Hybanthus verticillatus, Descurainia pinnata, Euphorbia spathulata, Logfia filaginoides, Plagiobothrys arizonicus, Lepidium spp., Senna bauhinioides, Astragalus nuttalianus, Pellaea truncata, Lotus humistratus, Erysimum repandum, Bouteloua eriopoda, Leptochloa dubia, Poa fendleriana, Parthenium incanum, Layia glandulosa, Chamaesaracha coronopus, Erigeron divergens, Bothriochloa barbinodis, Xanthisma gracile, Chaetopappa ericoides, Cryptantha barbigera, Bouteloua barbata, Aristida ternipes, Mirabilis multiflora, Asclepias nyctaginifolia, Eremothera chamaenerioides, Ipomoea costellata, Gilia flavocincta, Muhlenbergia emersleyi, Thysanocarpus curvipes, Silene antirrhina
    678 Prunus
    678 Ericameria sp.
    678 10206 - Milvus migrans  Boddaert, 1783
    676 uncoded: Crataegus monogyna
    675 Riparian and surrounding Chaparral with Adenostoma fasciculata, Rhus ovata, Keckiella antirrhinoides, Malosma Laurina, Quercus agrifolia, Salix laevigata, Platanus racemosa, Artemisia californica, and Eriogonum fasciculatum
    675 Lupinus sp.
    673 Host: Olyra latifolia
    673 Acmispon glaber var. glaber
    672 Prosopis velutina, Acacia constricta, Mimosa aculeaticarpa biuncifera, Quercus turbinella, Condalia warnockii, C. globosa, Ericameria laricifolia, Ephedra viridis, Lycium pallidum, Opuntia phaeacantha, O. engelmannii, Cylindropuntia leptocaulis, Echinocereus engelmannii fasciculatus, Erodium cicutarium, E. texanum, Eschscholzia californica mexicana, Lasthenia californica, Oenothera primiveris, Sisymbrium, Psilostrophe, Gutierrezia sarothrae, Lepidium, Plagiobothrys arizonicus, Pectocarya spp., Physaria, Isocoma tenuisecta, Astragalus nuttallianus, Lupinus concinnus.
    672 Chaparral with Adenostoma fasciculatum, Quercus xacutidens, Rhus ovata, Eriogonum fasciculatum, Yucca schidigera, Salvia apiana, Sambucus nigra, and Eriophyllum confertiflorum
    672 Berkheya heterophylla
    672 Aves / Passeriformes / Turdidae / Turdus / migratorius
    672 Acalypha neomexicana, Opuntia engelmannii, Platanus wrightii, Prosopis, Ambrina ambrosioides, Pappophorum vaginatum, Muhlenbergia microsperma, Pennisetum setaceum, Bouteloua aristidoides, Bouteloua chondrosioides, Boerhavia scandens, Celtis pallida, Parkinsonia florida, Acacia greggii, Fraxinus velutina, Cynodon dactylon, Ipomoea cristulata, Digitaria sanguinalis, Leptochloa panicea, Panicum hirticaule, Eriochloa acuminata, Cottea pappophoroides, Ipomoea costellata, Ipomoea hederacea, Mentzelia isolata, Carminatia tenuiflora, Porophyllum ruderale, Melinis repens, Echinochloa colona, Setaria leucopila, Brickellia coulteri, Bidens aurea.
    667 Olneya tesota, Krameria, Cercidium microphyllum, Cylindropuntia acanthocarpa, C. fulgida, Ferocactus cylindraceus, Eriogonum fasciculatum, Viguiera deltoidea, Larrea tridentata, Encelia farinosa, Lycium, Fouquieria splendens, Agave mckelveyana, Carnegiea gigantea, Echinocereus engelmannii, Delphinium, Eriogonum inflatum, Eschscholtzia californica mexicana, Ambrosia ambrosioides, Lupinus sparsiflorus, Mirabilis bigelovii, Salazaria mexicana, Galium.
    665 Psorothamnus spinosus, Ambrosia salsola, Acacia greggii, Larrea tridentata, Encelia farinosa, E. frutescens, Sphaeralcea ambigua, Ambrosia dumosa, Bebbia juncea, Lycium andersonii, L. cooperi, Krameria erecta, Ephedra californica, Cylindropuntia ramosissima, Senna armata, Chaenactis fremontii, Eriogonum inflatum, Adenophyllum cooperi, Stillingia linearifolia
    665 Encelia farinosa, Hyptis emoryi, Larrea tridentata, Ditaxis lanceolata, Fouqueria splendens, Ferocactus cylindraceus, Hibiscus denudatus, Bebbia juncea, Trixis californica, Ambrosia dumosa, Fagonia laevis, Brandegee bigelovii, Physalis crassifolia, Plantago ovata, Perityle emoryi, Camissonia claviformis, Euphorbia polycarpa, E. micomera, etc.
    664 Oak Woodland/Chaparral with Quercus agrifolia, Adenostoma fasciculatum, Salvia apiana, Eriophyllum confertiflorum, Lotus scoparius, Eriogonum fasciculatum, Artemisia californica, and Heteromeles arbutifolia
    663 Eragrostis lehmnanniana, Prosopis velutina, Elionurus barbiculmis, Trachypogon spicatus, Bouteloua curtipendula, Leptochloa dubia, Aristida divaricata, Setaria leucopila, Digitaria californica, Talinum paniculatum, Jatropha macrorhiza, Aspicara hirtella, Phemeranthus auruntiacus
    663 Acacia greggii, Cercidium microphyllum, Carnegiea gigantea, Simmondsia chinensis, Dudleya saxosa collomiae, Keckiella antirrhinoides, Selaginella, Ericameria laricifolia, Mammillaria grahamii, Fouquieria splendens, Calliandra eriophylla, Lycium, Sphaeralcea, Larrea tridentata, Ferocactus cylindraceus, Eriogonum fasciculatum, Gutierrezia sarothrae, Echinocereus engelmannii, Opuntia engelmannii, Cylindropuntia leptocaulis, C. acanthocarpa,  Ambrosia deltoidea, Encelia frutescens, Dichelostemma pulchellum, Rafinesquia neomexicanum, Plantago, Eschscholtzia californica mexicana, Erodium cicutarium, Lupinus sparsiflorus, Anemone tuberosa, Phacelia crenulata, P. distans, Lesquerella, Janusia gracilis, Porophyllum gracile, Eriogonum fasciculatum, Lepidium, Mirabilis bigelovii, Penstemon palmeri.
    662 host, Odocoileus virginianus (Cervidae)
    660 Olneya tesota, Parkinsonia florida, Acacia greggii, Lycium andersonii, Hyptis emoryi, Hilaria rigida, Encelia farinosa, Fagonia pachycantha. F. laevis, Bebbia juncea, Trixis californica, Ziziphus obtusifolia, Aristida adscensionis, Palfoxia arida, Atrichoserius platyphylla, Lepidium fremontii, L. lasiocarpum, Peucephyllum schottii, Asclepias albicans, Physalis crassifolia, etc.
    660 10228 - Periparus ater  (Linnaeus, 1758)
    659 Scapanus townsendii (Talpidae)
    658 Canyon riparian paralleling creek with Platanus racemosa, Quercus agrifolia, Sambucus nigra, Artemisia californica, Baccharis salicifolia, Frangula californica, Urtica dioica.
    658 Baccharis sarothroides, Brickellia longifolia, Opuntia chlorotica, Stanleya pinnata, Xylorhiza tortifolia, Echinocactus xeranthemoides, Hesperodoria salicina, Pleurocoronis pluriseta, Cryptantha spp, Lepidium lasiocarpum, Ferocactus cylindraceus, Sphaeralcea, Camissonia walkeri, Encelia farinosa, Lycium, Muhlenbergia microsperma, Acourtia wrightii, Trixis californica, Cercis orbiculata, Adiantum capillus-veneris, Equisetum, Mimulus cardinalis, Muhlenbergia asperifolia, Solanum americanum/douglasii, Andropogon glomeratus pumilus, Datura wrightii, Frangula obovata, Hedeoma nanum, Polypogon semiverticillata, Salix exigua, Opuntia laevis, red O. cf. polyacantha, Aloysia wrightii, Bebbia juncea, Sarcostemma cynanchoides, Tamarisk ramosissima, Erigeron lobatus, Ferocactus cylindraceus, Ephedra fasciculata, Maurandella antirrhiniflora, Ptelea trifoliata, Oenothera caespitosa, Draba cuneifolia, Thymophylla pentachaeta belenidium, Echinocereus triglochidiatus (small flowered), Pseudognaphalium, Typha.
    657 host: in duff
    653 on same slide: IPV6.856866
    651 Trifolium repens
    651 Chaparral components are: Quercus john-tuckeri, Q. wislizeni frutescens, Malacothamnus fremontii, Rhamnus ilicifolia, Marah macrocarpa, Eriodictyon crassifolium nigrescens, Rhus aromatica, Eriophyllum confertiflorum, Ceanothus leucodermis, Ericameria linearifolia,Dendromecon rigida, and Solanum xanti. Riparian components are: Populus fremontii, Salix lasiolepis, S. exigua, S. laevigata, Baccharis salicifolia, Platanus racemosa, Rubus ursinus, Carex schottii, C. alma, and Melilotus albus
    650 Ceanothus fendleri, Quercus gambelii, Melilotus officinalis, Pinus ponderosa, Lupinus, Tragopogon dubius, Berberis repens, Robinia neomexicana, Purshia stansburiana, Eriogonum racemosum, Heterotheca fulcrata, Artemisia carruthii, Heliomeris longifolia var. annua, Machaeranthera canescens, Symphyotrichum falcatum var. commutatum, Ericameria parryi var. nevadensis, Solidago canadensis, Poa fendleriana, Chenopodium neomexicanum, Chenopodium atrovirens, Castilleja linariifolia, Lactuca serriola, Erodium cicutarium, Epilobium brachycarpum, Polygonum douglasii ssp. johnstonii, Agropyron desertorum.
    650 Calliandra eriophylla, Ericameria laricifolia, Ferocactus wislizenii, Carnegiea gigantea, Chilopsis linearis, Funastrum, Baccharis sarothroides, Eriogonum fasciculatum, Ambrosia confertiflora, Platanus wrightii, Fouquieria splendens, Cylindropuntia acanthocarpa, Simmondsia chinensis.
    650 COL
    648 Riparian with Salix gooddingii, Salix laevigata, Urtica dioica, Juncus spp., Quercus agrifolia var. oxyadenia, Mimulus guttatus, Schoenoplectus acutus, Baccharis salicifolia, and Polypogon monspeliensis
    648 Prosopis juliflora
    647 Calochortus luteus
    646 Pinus jef., Polypogon v., Mimulus pi., Artemisia do., A. tri., Castilleja min., Epilobium ca., Juncus bu., Salix exi., Carex, Gayophytum, Hosackia ob., Pseudognaphalium can., Eriophyllum co., Muhlenbergia ri., Eriogonum sax., Monardella br., Pteridium, etc.
    646 Encontrado sobre: Persea caerulea
    646 Celtis pallida, Acacia greggii, Ziziphus obtusifolius canescens, Cercidium microphyllum, Carnegiea gigantea, Prosopis velutina, Larrea tridentata,  Acacia, Simmondsia chinensis, Ericameria laricifolia, Fouquieria splendens, Calliandra eriophylla, Celtis pallida, Lycium, Sphaeralcea, Eriogonum fasciculatum, Gutierrezia sarothrae, Yucca baccata, Echinocereus fasciculatus, Opuntia engelmannii, Cylindropuntia fulgida, C. leptocaulis, C. acanthocarpa,  Ambrosia deltoidea, Encelia farinosa, Pectocarya, Viguiera deltoidea, Salvia columbariae, Dichelostemma pulchellum, Rafinesquia neomexicanum, Plantago, Eschscholtzia californica mexicana, Erodium cicutarium, Lupinus sparsiflorus.
    645 Prosopis velutina, Acacia greggii, Encelia virginensis, Tiquilia canescens, Parthenium incanum, Yucca baccata, Opuntia phaeacantha, Ziziphus obtusifolia, Gutierrezia sarothrae, Krameria erecta, Abutilon parvulum, Opuntia engelmannii, Thymophylla acerosa, Melampodium leucanthum, Aloysia wrightii, Rhynchosia senna, Sida abutifolia, Dalea nana, Artemisia ludoviciana, Sphaeralcea, Hybanthus verticillatus, Senna bauhinioides, Tetraclea coulteri, Evolvulus nuttallianus, Bouteloua eriopoda, Sporobolus cryptandrus, Bothriochloa barbinodis, Bouteloua curtipendula, Hilaria belangeri, Hilaria mutica, Aristida purpurea, Urochloa arizonica, Muhlenbergia porteri, Allionia incarnata, Pectis rusbyi, Kallstroemia parviflora, Ambrosia psilostachya, Ipomoea costellata, Proboscidea parviflora, Chamaesyce hyssopifolia, Chamaesyce revoluta, Chamaesyce serpyllifolia, Chamaesyce fendleri
    645 Physaria gordonii
    643 navr (Acer campestre)
    641 Arctostaphylos crustacea subsp. crustacea
    639 Heteromeles arbutifolia
    639 Asteraceae
    638 has background sounds: Turdus philomelos|Turdus iliacus|Turdus merula|Turdus viscivorus|Turdus torquatus|Fringilla coelebs|Loxia curvirostra|Linaria cannabina|Carduelis carduelis|Chloris chloris|Serinus serinus|Parus major|Periparus ater|Lophophanes cristatus|Cyanistes caeruleus|Aegithalos caudatus|Erithacus rubecula|Emberiza cia|Emberiza cirlus|Petronia petronia|Garrulus glandarius|Corvus corone
    634 on same slide: IPV6.856867
    630 on same slide: IPV6.856873
    630 Tamarix ramosissima, Hymenoclea monogyra, Lappula occidentalis, Baccharis salicifolia, Punica granatum, Mentzelia veatchiana, Prosopis velutina, Baccharis sarothroides, Tripterocalyx wootonii, Eriogonum trichopes, Allionia incarnata, Solanum elaeagnifolium, Senecio flaccidus, Mentzelia multiflora, Calycoseris wrightii, Hordeum murinum glaucum, Stephanomeria exigua, Ipomopsis longiflora.
    630 Larrea tridentata, Psorothamnus arborescens minutifolius, Ambrosia dumosa, A. salsola s., Pterostegia drymarioides, Cryptantha utahensis, Brickellia atractyloides arguta, B. desertorum, Eucrypta chrysanthemifolia bipinnatifida, Linanthus pungens, Cheilanthes parryi, Phacelia rotundifolia, Eriogonum fasciculatum polifolium, Xylorhiza tortifolia t., Grayia spinosa, Lycium andersonii, Castilleja chromosa, Krascheninnikovia lanata, Poa secunda juncifolia, Sonora semiannulata s., Descurainia pinnata, Cryptantha pterocarya, Bromus madritensis rubens, Chaenactis fremontii, Stephanomeria pauciflora, Sphaeralcea ambigua, Caulanthus lasiophyllus, Stipa speciosa, Salvia mohavensis, Echinocereus engelmannii
    630 Larrea tridentata, Dalea formosa, Yucca elata, Senegalia greggii, Rhus microphylla, Opuntia macrocentra, Ferocactus wislizenii, Zinnia acerosa, Asclepias nyctaginifolia, Erodium texanum, E. cicutarium, Mentzelia affinis, Fouquieria splendens, Echinocereus engelmannii fasciculatus.
    630 Aves / Passeriformes / Fringillidae / Spinus / tristis
    630 Acalypha phleoides, Agrostis exarata, Asclepias lemmonii, Berula erecta, Bouteloua curtipendula, Bouteloua hirsuta, Bromus arizonicus, Carex praegracilis, cf. Cirsium wheeleri, Commelina erecta, Cyperus fendlerianus, Cyperus niger, cf. Eleocharis parishii, Epilobium ciliatum, Equisetum laevigatum, Evolvulus arizonicus, Fraxinus velutina, Galactia wrightii, cf. Glandularia bipinnatifida, Hesperidanthus linearifolius, Ipomopsis thurberi, Juncus acuminatus, Lemna minor, Lotus alamosanus, Lythrum californicum, Melampodium sericeum, Monarda citriodora ssp. austromontana, Muhlenbergia rigens, Nasturtium officinale, Oxalis stricta, Paspalum dilatatum, Persicaria lapathifolia, Pseudognaphalium canescens, Quercus emoryi, Ranunculus macranthus, Salix bonplandiana, Salix gooddingii, Salix taxifolia, Samolus vagans, Tragia nepetifolia, Typha latifolia, Verbascum thapsus, Verbesina rothrockii, Vitis arizonica, Xanthocephalum gymnospermoides
    630 Acalypha phleoides, Agrostis exarata, Asclepias lemmonii, Berula erecta, Bouteloua curtipendula, Bouteloua hirsuta, Bromus arizonicus, Carex praegracilis, Cirsium cf wheeleri, Commelina erecta, Cyperus fendlerianus, Cyperus niger, Eleocharis cf. parishii, Epilobium ciliatum, Equisetum laevigatum, Evolvulus arizonicus, Fraxinus velutina, Galactia wrightii, Glandularia cf. bipinnatifida, Hesperidanthus linearifolius, Ipomopsis thurberi, Juncus acuminatus, Lemna minor, Lotus alamosanus, Lythrum californicum, Melampodium sericeum, Monarda citriodora subsp. austromontana, Muhlenbergia rigens, Nasturtium officinale, Oxalis stricta, Paspalum dilatatum, Persicaria lapathifolia, Pseudognaphalium canescens, Quercus emoryi, Ranunculus macranthus, Salix bonplandiana, Salix gooddingii, Salix taxifolia , Samolus vagans, Tragia nepetifolia, Typha latifolia, Verbascum thapsus, Verbesina rothrockii, Vitis arizonica, Xanthocephalum gymnospermoides
    627 Parkinsonia microphylla, Olneya tesota, Simmondsia chinensis, Carnegiea gigantea, Ambrosia deltoidea, Larrea tridentata, Lycium, Cylindropuntia bigelovii, C. acanthocarpa, Encelia farinosa, Eriogonum fasciculatum
    627 Arundo donax, Salix lasiandra, S. exigua, S. laevigata, Baccharis salicifolia, Typha latifolia, T. domingensis, Persicaria maculosa, P. lapathifolia, Ludwigia peploides, Euthamia occidentalis, Equisetum telmateia braunii, Apium graveolens, Berula erecta, Bidens frondosa, Cyperus odoratus, Paspalum distichum, Atriplex prostrata, and Helenium puberulum
    625 Abies concolor, Ceanothus cordatus, Sambucus sp., Hydrophyllum sp., Ribes sp., Symphorocarpos sp., Cryptantha sp., Collinsia parviflora, Diplacus bicolor, Osmorhiza sp., Poa sp., Cardamine sp., Claytonia rubra, Viola sp., Microseris gracilis, Calystegia malocophylla, Galium aparine, Bromus tectorum, Prunus emarginata, Veratrum sp., Taraxacum sp., V. mackloskyi, Veronica sp., Stellaria sp., Artemisia douglasiana.
    624 Opuntia basilaris cf. longiareolata x basilaris,  Opuntia basilaris longiareolata, Ericameria nauseosa juncea, Muhlenbegria, Chaenactis macrantha, Sporobolus wrightii, Allionia incarnata, Sarcostemma hirtellum, Descurainia pinnata, Camissonia walkeri, Cryptantha barbigera, Salsola tragus, Gilia flavocincta var. australis, Spaheralcea ambigua, Prenanthella exigua, Ipomopsis polycladon, Phacelia cremulata, P. glechomifolia, Streptanthella longirostris, Brickellia atractyloides, Eriogonum inflatum, Ericameria nauseosa jundea, Thymophylla pentachaeta belenidium, Oenothera cavernae, Schismus arabicus, Xylorhiza tortifolia.
    623 Riparian vegetation surrounded by Coastal Sage Scrub with Platanus racemosa, Quercus agrifolia, Baccharis salicifolia, Sambucus nigra, Heteromeles arbutifolia, Lepidospartum squamatum, and Salix spp.
    621 Yucca elata, Oenothera pallida, Xylorhiza tortifolia, Piptochaetium (?), Abronia elliptica in dunes; also in area Encelia farinosa, Acacia greggii, Brickellia atractyloides, B. longifolia, Haplopappus salicinus, Pleurocoronis pluriseta, Gallium stellatum, Capsella, Dyssodia, Eucnide urens, Opuntia basilaris longiareolata, O. chlorotica, O. engelmannii, O. hybrid between two(?), Trixis californica, Sarcostemma cynanchoides, Porophyllum gracile, Cryptantha racemosa, Eriogonum inflatum, Muarandya antirrhiniflora, Phacelia crenulata, Pholistoma auritum.
    621 Pinus strobiliformis, Pseudotsuga douglasii, Abies concolor, Rosa stellata var. stellata, Rosa woodsii, Cirsium wheeleri, Clematis ligusticifolia, Ageratina herbacea, Prunus serotina, Quercus cf. undulata, Cucurbita foetidissima, Sambucus, Quercus gambelii, Populus tremuloides, Brickellia grandiflora, Brickellia eupatorioides, Brickellia rusbyi, Robinia neomexicana, Berberis haematocarpa, Viguiera dentata, Ipomoea purpurea, Salvia reflexa, Sambucus, Grindelia nuda var. aphanactis, Mirabilis oxybaphoides, Asparagus officinalis, Humulus lupulus.
    621 Eriogonum sp.
    620 Helenium bigloveii, Veratrum californicum, Ribes sp., Rumex acetosella, Sidelcea sp., Poa sp., Carex sp., Taraxicum offinciale, Drymocollis sp., Achillea millefolium, Epilobium sp., Mimulus primuloides, Hypericum anagalloides, Ceanothus sp., Abies concolor, Abies magnifica, Pinus jeffreyi, Oreostemma sp., Bistorta bistortoides, Perideridia sp.
    618 host, Grus canadensis (Gruidae)
    618 hassel (Corylus avellana)
    616 Krameria erecta, Acacia constricta, Cercidium microphyllum, Prosopis velutina, Larrea tridentata, Ephedra aspera, Carnegiea gigantea, Ferocactus wislizenii, Cylindropuntia fulgida, Echinocereus engelmannii var. fasciculatus, Mammillaria grahamii, Opuntia phaeacantha, Encelia farinosa, Acourtia wrightii, Camissonia claviformis var. aurantiaca, Eriogonum inflatum, Boerrhavia, Setaria macrostachya, Eragrostis, Aristida adscenionis, Aristida purpurea, Psilostrophe cooperi, Baileya multiradiata, Porophyllum gracile, Calliandra eriophylla, Heteropogon contortus, Trichachne californica, Dasyochloa pulchella,
    612 Aves / Passeriformes / Icteridae / Quiscalus / quiscula
    612 Arrhenatherion Koch 1926 |  Cisto-Lavanduletea Br-Bl. in Br.-Bl.,Molinier & Wagner 1940 |  Genista hystricis-Quercetum rotundifoliae P. Silva 1970 |  Genisto falcatae-Quercetum pyrenaicae Rivas-Martínez in A. Penas & T.E. Díaz 1985 |  Holco mollis-Quercet
    611 on same slide: IPV6.856871
    609 Parkinsonia microphylla, Acacia greggii, Porophyllum gracile, Opuntia engelmannii, Cylindropuntia acanthocarpa var. thornberi, Baileya multiradiata, Echinocereus engelmannii, Celtis palida, Juniperus coahuiliensis, Bebbia juncea, Prosopis velutina, Simmondsia chinensis, Chilopsis linearia, Camissonia micrantha, Daucus pusillus, Emmenanthe penduliflora, Physalis crassifolia, Machaeranthera bigelovii, Matelea parvifolia, Anisacanthus thurberi, Hedeoma nana ssp. macrocalyx, Parkinsonia florida, Plantago patagonica, Salix gooddingii, Senecio flaccidus var. monoensis, Sonchus oleraceus, Castilleja lineata, Marah gilensis, Lycium sp.
    609 Juniperus osteosperma, Opuntia polyacantha erinacea, Poliomintha incana, Penstemon ambiguus, Chrysopsis villosa, Artemisia campestris, Artemisia dracunculus, Artemisia filifolia, Muhlenbergia pungens, Chrysothamnus greenei, Sporobolus cryptandrus, Sporobolus contractus, Tiquilia canescens, Eriogonum deflexum, Dimorphocarpa wislizeni, Achnatherum hymenoides, Atriplex canescens, Corispermum villosum, Ambrosia acanthicarpa, Hymenopappus filifolius, Ephedra viridis.
    608 Riparian/Coastal Sage Scrub with Baccharis salicifolia, Salix laevigata, Platanus racemosa, Quercus agrifolia, Artemisia californica, Lepidospartum squamatum, Foeniculum vulgare, and Pseudognaphalium bioletii
    608 Juniperus osteosperma, Artemisia tridentata, Oryzopsis hymenoides, Gutierrezia, Hilaria jamesii, Penstemon pachyphyllus, Thelesperma subnudum, Dalea searlsiae, Brickellia oblongifolia, Opuntia pinkavae, Cryptantha cinerea, Eriogonum umbellatum, Chaetopappa ericoides, Pediomelum mephiticum, elymus elymoides, Ipomopsis polycladon
    608 Eriogonum nudum
    607 Pinus contorta
    605 Coastal Sage Scrub/Riparian with Salix spp., Heteromeles arbutifolia, Fraxinus parryi, Rhus integrifolia, Aesculus parryi, Platanus racemosa, Baccharis salicifolia, Malosma laurina, Artemisia californica, Bahiopsis laciniata, and Eriogonum fasciculatum
    603 uncoded: Picea abies
    603 Quercetum pyrenaicae-petraeae
    603 Desert scrub
    602 Psilocaulon salicornioides
    600 Wahlenbergia annularis
    600 Chysopsis villosa, Equistum hymale, Brickellia longifolia, Imperata brevifolia, Muhlenbergia asperifolia, Iva acerosa, Phragmites australis, Eurybia glauca, Symphyotrichum lanceolatum, Frangula obovata, Achnatherum hymenoides, Baccharis emoryi, Artemisia ludoviciana, Andropogon glomeratus, Agave utahensis kaibabensis, Lobelia cardinalis, Aquilegia desertorum, Salix exigua, Adiantum capillus-veneris, Epipactis gigantea, Solidago nana, Carex curatorum, Schizachrium scoparium, Juncus ensifolius, Isocoma acradenia..
    600 10142 - Dendrocopos major  Linnaeus, 1758
    599 eelgrass
    598 on same slab: IP.351960
    598 Perideridia kelloggii
    598 Nasutitermes peruanus
    598 Ericameria laricifolia, Parkinsonia microphylla, Cylindropuntia fulgida, Opuntia engelmannii, Carnegiea gigantea, Prosopis velutina, Celtis pallida, Cylindropuntia leptocaulis, Encelia farinosa, Ambrosia deltoidea, Cylindropuntia acanthocarpa, Amsinckia menziesii, Daucus pusillus, Sphaeralcea ambigua, Plantago patagonica, Cryptantha sp., Cryptantha sp., Pectocarya sp., Lupinus sp., Silene antirrhina, Gilia sp., Baileya multiradiata, Dichelostemma capitatum, Bromus rubens, Parietaria pensylvanica, Castilleja exserta
    596 Chorizanthe pungens var. hartwegiana
    594 Sugar maple, American Beech, Yellow Birch, club mosses, many ferns, moss common on rocks, esp. along streams, Cherry, some Hemlock
    594 Riparian zone surrounded by Pine/Oak Forest & Chaparral with Pinus jeffreyi, Quercus peninsularis, Pinus quadrifolia, Salix lasiolepis, Quercus turbinella, & Artemisia tridentata
    594 Peliostomum leucorrhizum
    594 Mimosa albida
    594 Carnegiea gigantea, Juniperus arizonica, Yucca baccata var. brevifolia, Tamarix sp, Ambrosia ambrosioides, Populus fremontii, Parkinsonia microphylla, Opuntia engelmannii, Celtis pallida, Eschscholzia californica, Claytonia parviflora, Amsinckia menziesii, Gilia clokeyi, Castilleja exserta, Parietaria hespera, Lupinus sparsiflorus, Pectocarya platycarpa, Phacelia distans, Lepidium fremontii, Bowlesia incana, Guilinia lasiophylla, Eucrypta micrantha
    593 Host: Hylesia continua
    592 Riparian with Quercus agrifolia var. agrifolia, Platanus racemosa, Salix lasiolepis, Baccharis salicifolia, Toxicodendron diversilobum, Salix laevigatum, Artemisia douglasiana, & Vitis girdiana
    592 Quercetea ilicis Br-Bl. ex A. & O. Bolòs 1950 | Cephalanthero Iongifoliae-Quercetum rotundifoliae Ginénez de Azcárate, 1993: 157-158 | Rubo ulmifolii-rosetum corymbiferae Rivas-Martínez & Arnáiz in Arnáiz 1979
    592 Oak Woodland/Coastal Sage Scrub with Quercus agrifolia, Quercus engelmannii, Platanus racemosa, Artemisia californica, Artemisia douglasiana, Mimulus aurantiacus, Baccharis salicifolia, and Toxicodendron diversilobum
    588 grassy
    588 Salvia mohavensis, Brickellia desertorum, Gutierrezia microcephala, Stephanomeria pauciflora, Muhlenbergia porteri, Mirabilis, Ferocactus cylindraceus, Echinocereus engelmannii, Bebbia juncea aspera, Prunus fasciculata f., Cryptantha utahensis, Krascheninnikovia lanata, Galium stellatum, Cheilanthes parryi, Larrea tridentata, Sphaeralcea ambigua a., Yucca schidigera, Eriogonum fasciculatum polifolium, Amphipappus fremontii f., Encelia farinosa, Ephedra aspera, Krameria erecta, Bromus berteroanus, B. madritensis rubens, Lepidium lasiocarpum l., Schismus arabicus, Plantago ovata fastigiata, etc
    588 Larrea tridentata, Parkinsonia microphylla, Encelia farinosa, Fouquieria splendens, Ambrosia deltoidea, Mirabilis bigelovii, Lycium, Sphaeralcea cf. ambigua, Ambrosia dumosa, Unknown S1, Adenophyllum porophylloides, Trixis californica, Krameria, Calliandra eriuphylla
    588 Achillea millefolium
    588 Abies sp. | Picea sp.
    585 Eleocharis sp.
    585 Conicosia sp.
    584 sagebrush
    583 Lebeckia sericea
    583 Cleome
    582 has host: Eonycteris spelaea
    580 with Pinus monophylla, Yucca brevifolia, Quercus cornelius-mulleri, Rhus trilobata, Nolina parryi, Ericameria linearifolia, Eriogonum fasciculatum, Yucca schidigera, Stipa parishii, Baccharis sergiloides, Echinocerus engelmanii, E. mojavensis, Opuntia chlorotica, O. basilaris, O. phaecantha, Eriogonum saxitile, Bromus tectorum, Layia glandulosa, Aristida purpurea, ect.
    580 Wetland with Salix laevigata, S. lasiolepis, Tamarisk, Urtica dioica, Schoenoplectus acutus surrounded by Chaparral with Q. cornelius-mulleri, Eriodictyon trichocalyx, Eriogonum wrightii, Cylindropuntia ganderi, Rhus ovata, and Adenostoma sparsifolium
    580 Quercus hypoleucoides, Q. oblongifolia, Q. viminea, Q. toumeyi, Q. chihuahuensis, Juniperus, Rhus aromatica, R. virens, Melinus repens, Cyperus dipsaceus, C. hermaphroditus, C. esculentus, C. squarrosus, Cheilanthes lendheimeri, Notholaena aureaQuercus hypoleucoides, Q. oblongifolia, Q. viminea, Q. toumeyi, Q. chihuahuensis, Juniperus, Rhus aromatica, R. virens, Melinus repens, Cyperus dipsaceus, C. hermaphroditus, C. esculentus, C. squarrosus, Cheilanthes lendheimeri, Notholaena aurea
    580 Lycium, Calliandra eriophylla, Lycium, Trixis californica, Adenophyllum porophylloides, Vigiuera parishii, Eriogonum fasciculatum, Unknown S2, Argythamnia lanceolata, Encelia farinosa, Krameria grayi, Unknown S1, Ambrosia deltoidea, Janusia gracilis, Sphaeralcea cf. ambigua, Parkinsonia microphylla, Mirabilis bigelovii, Sarcostemma cyanchoides, Simmondsia chinensis, Menodora scabra
    580 Forestiera pubescens, Salix, Frangula californica ssp. tomentella, Populus fremontii, Artemisia dracunculus, Cuscuta salina, Baccharis sergiloides in wash. On slopes: perennial Lupinus, Purshia, Ericameria linearifolia, E. teretifolia, E. nauseosus var. mohavensis, Convolvulus, Astragalus, Opuntia basilaris, Yucca brevifolia, Bromus tectorum, Datura wrightii, Ephedra aspera, Eriogonum davidsonii, E. deflexum var. baratum, Senecio flaccidus var. monoensis, Stephanomeria pauciflora, S. exigua ssp. coronaria, Ambrosia acanthicarpa, Euphorbia parishii, Eriastrum densifolium ssp. austromontanum, Corethrogyne filaginifolia, Encelia actoni, Mirabilis multiflora var. pubescens
    580 Balduina angustifolia
    579 Xanthoxylum
    579 Rubus ursinus
    578 Cercidium microphyllum, Carnegiea gigantea, Cylindropuntia acanthocarpa, C. fulgida, Opuntia engelmannii, O. cf. phaeacantha, Echinocereus fasciculatus, C. leptocaulis, Ferocactus wislizenii, Mammillaria grahamii, Fouquieria splendens, Simmondsia chinensis, Prosopis velutina, Ziziphus obtusifolius, Celtis pallida, Acacia greggii, Lycium, Calliandra eriophylla, Dodonaea viscosa, Krameria, Ambrosia deltodea, Lotus rigida, Trixis californica, Eriogonum wrightii, E. fasciculatum, Gutierrezia sarothrae, Ericameria laricifolia, Amsinckia intermedia, Erodium cicutarium, Dichelostemma pulchellum, Uropappus lindleyi, Phacelia distans, Encelia farinosa, Malva parviflora.
    576 with Quercus cornelius-mulleri, Nolina parryi, Eriodictyon trichocalyx, Salazaria mexicana, Stephanomeria pauciflora, Echinocereus engelmanii, Opuntia basilaris, Acacia greggii, Astragalus douglasii, Malacothrix glabrata, Amsinckia tesselata, Lomatium mohavense, Calochortus kennedyi, Camissonia californica, Eriogonum fasciculatum, and a diversity of winter annuals.
    576 Polypogon monspeliensis, Phacelia filiformis, Adiantum capillus-veneris, Thelypteris puberula sonorensis, Typha domingensis, Dicanthelium lanuginosum, Mimulus cardinalis, Equisetum hymale, Bothriochloa barbinodis, Malcolmia africana, Cercis orbiculata, Imperata brevifolia, Gaura coccinea, Stanleya pinnata, Oenothera walkeri, Epipactis gigantea.
    576 Chaparral with Xylococcus bicolor, Ceanothus crassifolius, C. tomentosus, Salvia mellifera, Adenostoma fasciculatum, Rhus ovata, Quercus agrifolia, Salix spp., and Keckiella antirrhinoides
    576 Atriplex canescens, Berberis fremontii, Acourtia wrightii, Sapindus saponaria, Opuntia phaeacantha, Cylindropuntia whipplei, Solidago wrightii, Baccharis pteronioides, Artemisia dracunculus, Artemisia ludoviciana, Penstemon palmeri, Eriogonum wrightii, Tragia ramosa, Abutilon parvulum, Physalis hederifolia, Gutierrezia sarothrae, Parthenium incanum, Mirabilis multiflora, Mirabilis coccinea, Sphaeralcea parvifolia, Digitaria californica, Bouteloua curtipendula, Koeleria macrantha, Muhlenbergia porteri, Sisymbrium altissimum, Hilaria mutica, Bromus rubens, Solanum eleagnifolium, Elymus elymoides, Lycium pallidum, Stephanomeria pauciflora, Sphaeralcea parvifolia
    576 10101 - Buteo buteo  Linnaeus, 1758
    575 uncoded: Poaceae
    575 Host: Pinus edulis Engelmann 1848
    574 Lycium, Abutilon cf. incanum, Janusia gracilis, Ambrosia deltoidea, Krameria grayi, Encelia farinosa, Olneya tesota, Calliandra eriophylla, Simmondsia chinensis, Lycium, Eriogonum fasciculatum,  Porophyllum gracile, Parkinsonia microphylla, Argythamnia lanceolata
    570 Rocky rolling hills, mostly granitic, with chaparral & oak woodland in canyon near stream; with Adenostoma fasc., Rhus laurina, R. integrif., Xylococcus, Artemisia cal., Salvia mell., Quercus agri.
    570 Prosopis juliflora, Olneya tesota, Carnegiea gigantea, Parkinsonia microphylla, Encelia farinosa, Ambrosia deltoidea, A. ambrosioides, A. salsola, Larrea tridentata, Lycium, Justicia californica, Hyptis emoryi, Acacia greggii, Horsfordia alata, Perityle e
    570 Platanus wrightii, Prosopis velutina, Populus fremontii, Alnus oblongifolia, Fraxinus velutina, Juncus articulatus, Juncus xiphioides, Scutellaria lateriflora, Baccharis sarothroides, Echinochloa crus-galli, Potamogeton, Carex senta, Schoenoplectus americanus, Mentha spicata, Equisetum laevigatum, Epipactis gigantea, Nasturtium aquaticum, Berula erecta, Lobelia cardinalis, Acacia greggii, Frangula californica, Chilopsis linearis,Toxicodendron radicans, Vitis arizonica, Berberis haematocarpa, Brickellia californica, Brickellia floribunda, Eragrostis cilianensis, Eragrostis intermedia, , Baccharis salicifolia, Typha domingensis, Xanthium strumarium, Polypogon viridis, Lactuca serriola, Taraxacum officinale, Symphyotrichum falcatum, Melilotus alba, Melilotus officinalis
    570 Lycium berlandieri, Calliandra eriophylla, Lycium, Trixis californica, Adenophyllum porophylloides, Vigiuera parishii, Eriogonum fasciculatum, Unknown S2, Argythamnia lanceolata, Encelia farinosa, Krameria grayi, Unknown S1, Ambrosia deltoidea, Janusia gracilis, Sphaeralcea ambigua, Parkinsonia microphylla, Mirabilis bigelovii, Sarcostemma cynanchoides, Simmondsia chinensis
    570 Acacia
    568 tagrør (Phragmites)
    568 Euphorbia
    567 Prosopis velutina, Alnus oblongifolia, Fraxinus velutina, Baccharis salicifolia, Juniperus osteosperma, Acacia greggii, Ziziphus obtusifolia, Berberis haematocarpa, Lycium andersonii, Opuntia engelmannii, Atriplex canescens, Funastrum cynanchoides, Chloracantha spinosa, Echinocereus coccineus, Sphaeralcea parvifolia, Ambrosia psilostachya, Sisymbrium altissimum, Sisymbrium irio, Cryptantha nevadensis, Phacelia bombycina, Bothriochloa barbinodis, Bromus rubens, Cynodon dactylon, Eriastrum eremicum, Gaura coccinea, Lepidium lasiocarpum, Gutierrezia sarothrae, Erigeron divergens, Acourtia wrightii, Krameria erecta, Layia glandulosa, Descurainia pinnata, Chorispora tenella, Cryptantha pterocarya, Erodium cicutarium, Bromus diandrus, Hordeum jubatum, Eriastrum diffusum, Thysanocarpus curvipes, Trifolium, Plantago patagonica, Chenopodium, Bouteloua curtipendula, Brickellia microphylla, Silene antirrhina, Lappula occidentalis, Amsinckia intermedia, Celtis reticulata, Morus microphylla, Parietaria hespera, Baccharis sarothroides, Ephedra viridis, Marah gilensis, Baileya multiradiata, Muhlenbergia porteri, Daucus pusillus, Astragalus nuttallianus, Bromus japonicus, Capsella bursa-pastoris, Purshia stansburiana, Cirsium neomexicanum, Cryptantha crassisepala, Euphorbia spathulata and Uropappus lindleyi
    567 Hordeum murinum, Amsinckia intermedia, Avena fatua, Sonchus oleraceus, Tamarix chinensis, Abutilon incanum, Lepidium lasiocarpum, Erodium cicutarium, Eriastrum eremicum, Cryptantha, Brassica tournefortii, Simmondsia chinensis, Parkinsonia microphylla, Cylindropuntia acanthocarpa, Mammillaria grahamii, Brickellia coulteri, Cynodon dactylon, Mimulus guttatus, Stylocline micropoides, Logfia arizonica, Phalaris minor, Encelia farinosa, Hyptis emoryi, acacia greggii, Prosopis velutina, Phacelia distans, Lycium
    567 Ferocactus cylindraceus, Carnegiea gigantea, Simmondsia chinensis, Acacia greggii, Prosopis velutina, Calliandra eriophylla, Parkinsonia microphylla, Cylindropuntia acanthocarpa, Opuntia engelmannii, Cottsia gracilis, Parkinsonia florida, Amsinckia menziesii, Parietaria pensylvanica, Rafinesquia californica, Uropappus lindleyi, Gilia sp., Anemone tuberosa, Eucrypta micrantha, Phacelia distans, Cryptantha sp., oenothera primiveris, Dichelostemma capitatum, Pholistoma auritum, Sonchus sp, Plantago ovata, thysanocarpus curvipes, Lepidium fremontii
    567 Aristida purpurea, Celtis reticulata, Chorispora tenella, Cucurbita foetidissima, Elymus glaucus, Eriogonum wrightii, Gaura parviflora, Helianthus annuus, Juglans major, Juniperus deppeana, Kochia scoparia, Lappula occidentalis, Linaria dalmatica, Lycium pallidum, Opuntia phaeacantha, Pascopyrum smithii, Phlox gracilis, Populus angustifolia, P. fremontii, Salix laevigata, S. lasiolepis, Senecio flaccidus, Sporobolus contractus, S. cryptandrus, Tragopogon dubius, Ulmus pumila, and Verbascum thapsus.
    567 Anthoxanthum odoratum, Festuca richardsonii, Poa glauca, Alchemilla alpina, Alchemilla filicaulis, Silene uniflora, Silene acaulis, Cerastium, Galium, Dryas octopetala, Vaccinium uliginosum, Betula nana, Ranunculus acris, Geum rivale, Cardamine pratensis, Armeria maritima, Veronica chamaedrys, Bartsia alpina, Rumex acetosa, Rumex acetosella, Oxyria digyna, Myosotis arvensis, Luzula multiflora, Luzula spicata, Juncus trifidus, Carex vaginata, Carex bigelowii
    566 Pinus ponderosa, Quercus gambelii
    564 Heterotheca villosa
    564 Cirsium sp.
    561 Quercus hypoleucoides, Q. oblongifolia, Q. viminea, Q. toumeyi, Juniperus, Rhus aromatica, R. virens, Melinus repens, Phaseolus ritens, Madevillia foliosa, Lasianthaea podocephala, Selaginella rupicola, Tigretia pavonia, Commelina dianthifolia, Aspicarpa, Milla, Cologania obovata
    561 Quercetum pyrenaicae
    561 Actaea rubra, Barbarea orthoceras, Geum triflorum, Iris missouriensis, Lupinus argenteus, Maianthemum stellatum, Mertensia franciscana, Perideridia parishii, Potentilla fruticosa, Pteridium aquilinum, Ranunculus cardiophyllus, Ribes pinetorum, Salix bebbiana, Thermopsis montana, Vicia americana, Viola canadensis, Viola nephrophylla
    560 with Pinus monophylla, Juniperus grandis, Yucca brevifolia, Nolina bigelovii, Purshia tridentata, Quercus cornelius-mulleri, Artemisia tridentata, Salvia pachyphylla, Echinocereus engelmanii, E. mohavensis, Opuntia basilaris, O. phaecantha, O. erinacea, Ericameria linearifolia, Coleogyne ramosissima, and a diversity of annuals in open flat areas.
    560 Echinocereus engelmannii, Ferocactus cylindraceus, Pennisetum setaceum, Lycium, Lycium, Mirabilis bigelovii, Brickellia coulteri, Viguiera parishii, Parkinsonia microphylla, Ephedra, Galium stellatum, Sphaeralcea cf. emoryi, Larrea tridentata, Lycium, Encelia farinosa, Argythamnia lanceolata
    559 Encelia farinosa, Hibiscus denudatus, Ferocactus cylindraceus (yellow-spined form), Prosopis glandulosa torreyana, Acacia greggii, Machaeranthera pinnatifida gooddingii, Perityle emoryi, Mammillaria grahamii, Larrea tridentata, Bromus rubens, Penstemon palmeri, Opuntia chlorotica, Opuntia basilaris basilaris, Phacelia ambigua/pedicellata, Cylindropuntia acanthocarpa, C. bigelovii, Ephedra,  Silene antirrhina, Porophyllum gracile, Nicotiana obtusifolia obtusifolia, Camissonia walkeri/multijuga, Eriogonum fasciculatum polifolium, Maurandella antirrhiniflora, Isocoma acradenia, Trixis californica, Sonchus, Sphaeralcea, Sarcostemma, Lycium, Fouquieria splendens, Typha domingensis, Viguiera parishii, Cryptantha racemosa, Parietaria pensylvanica, Bernardia incana, Abutilon incanum, Lepidium montanum montanum, Lepidium lasiocarpum, Schismus arabicus, Galium stellatum, Muhlenbergia porteri, Dasychloa pulchella, Chorizanthe brevicornu.
    558 Canotia holacantha,  Rhamnus crocea, Dodonaea viscosa, Celtis pallida, Dasylirion wheeleri, Echinocereus fasciculatus, Fouquieria splendens, Agave chrysantha, Carnegiea gigantea, Lycium fremontii, Cercidium microphyllum, Selaginella, Janusia gracilis, Encelia farinosa, Acacia greggii, Cylindropuntia acanthocarpa, Opuntia phaeacantha/engelmannii, Prosopis velutina, Eriogonum fasciculatum, E. wrightii, Ericameria laricifolia, Glandularia bipinnatifida, Anemone tuberosa, Trixis californica, Dyssodia porophylloides, Acourtia wrightii, Dichelostemma capitatum, Erodium cicutarium, Senecio lemmoni, Lesquerella purpurea, Baileya multiradiata, Sphaeralcea, Phacelia distans, P. crenulata, Emmenanthe penduliflora, Cryptantha, Eucrypta chrysanthemifolia, Cirsium, Camissonia californica, Lupinus sparsiflorus, Plagiobothrys arizonicus, Salvia columbariae, Eschscholzia californica, Gilia flavocincta, Layia glandulosa, Lupinus concinnus, Thysanocarpus, Pectocarya recurvata,  Lepidium virginicum montanum, Schismus, Bothriochloa, Claytonia perfoliata, Uropappus lindleyi, Amsinckia intermedia, Rafinesquia neomexicana, Caulanthus lasiophyllus, Pellaea, Cheilanthes, Bouteloua curtipendula, Abutilon incanum,  Isocoma acradenia, Bowlesia.
    558 Arundo donax, Baccharis salicifolia, Populus fremontii, Salix laevigata, S. exigua, Cortaderia selloana, Heterotheca fastigiata, Euthamia occidentalis, Artemisia biennis, A. douglasiana, Erigeron canadensis, Pulicaria paludosa, Lactuca serriola, Melilotus albus, Schoenoplectus americanus, S. californicus, Typha domingensis, and a huge amount of seedlings of Dittrichia graveolens
    556 host: Inga sp.
    555 With Larrea tridentata, Hymenoclea salsola, Ambrosia dumosa, Psothothamnus arborescens, Acacia greggii, Malacothix glabrata, Camissonia claviformis, Layia glandulosa, Phacelia campanularia, Rafinesquia neomexicana, Salvia columbaraie, Calyptridium monandrum, Anisocoma acaulis, Eriophyllum wallaceii, ect.
    555 Omphalodo nitidae.Fagetum sylvaticae (Izco, Amigo & Guitián 1986) |  Malvo-Arrhenatherion Koch 1926 |  Luzulo cantabricae-Betuletum pubescentis Rivas-Martínez 1964 |  Blechno spicanti-Quercetum roboris Tüxen & Oberdorfer 1958
    555 Homem
    555 Ferocactus cylindraceus, Lycium, Ambrosia ambrosioides, Ambrosia deltoidea, Acacia greggii, Acacia constricta, Stephanomeria pauciflora, Mirabilis bigelovii, Isocoma, Phoradendron californicum, Ambrosia dumosa, Sphaeralcea cf. ambigua, Sarcostemma cynanchoides, Larrea tridentata, Hymenoclea salsola
    554 has background sounds: Phylloscopus collybita
    553 Chaparral with Malosma, Eriogonum fasciculatum, Ceanothus leucodermis, Baccharis sarothroides, Sambucus mexicana, Lotus scoparius, and Rhus ovata
    553 Ceanothus sp.
    552 on same slide: IPV6.856872
    552 Rosa woodsii, Robinia neomexicana, Quercus gambelii, Melilotus officinalis, Potentilla pulcherrima, Rorippa nasturtium-aquaticum, Mimulus glabratus, Marrubium vulgare, Poa, Cirsium vinaceum, Carduus nutans, Conioselinum scopulorum, Picea pungens, Hymenoxys hoopesii, Rudbeckia laciniata, Trifolium fendleri, Prunella vulgaris, Potentilla fruticosa, Veronica anagalis-aquatica, Verbena macdougalii, Erigeron rybius, Pseudostuga menziesii, Geranium richardsonii
    552 Quercus oblongifolia, Q. emoryi, Erythrina flabelliformis, Rhus choriophylla, Garrya flavescens, Mimosa dysocarpa, Juniperus, Fouquieria splendens, Calliandra eriophylla, Agave palmeri, Yucca madrensis, Y. arizonica, Dasylirion wheeleri, Opuntia engelmannii, Cylindropuntia spinosior, Echinocereus fendleri, Macrosiphonia brachysiphon, Trixis californica, Bouteloua curtipendula, Bothriochloa barbinodis, Kallstroemia grandiflora, Eriogonum polycladon, Isocoma tenuisecta, Gomphrena sonorae.
    552 Deciduous forest with striped maple, Sugar maple, White pine (abundant, some large), White ash, cedar (near brook), few oak at higher elevation, bunchberry, ground pines, many white birch, few gray birch, few hemlock and few spruce.
    552 Aquilegia coerulea, Carex lanuginosa, Carex siccata, Carex athrostachya, Maianthemum stellatum, Tragopogon dubius, Taraxacum, Populus tremuloides, Picea engelmannii, Picea pungens, Pinus ponderosa, Aster speciosus
    551 Simmondsia chinensis, Lycium, Ziziphus obtusifolia, Opuntia engelmannii, Cylindropuntia acanthacarpa, Parkinsonia microphylla, Prosopis velutina,  Sphaeralcea,  annuals: Erodium texanum, E. cicutarium, Lupinus sparsiflorus, Lesquerella gordonii, Plagiobothrys arizonicus, Bromus rubens, Lotus spp., Platago spp., Eriogonum spp., Amsinckia, Cryptantha
    551 Simmondsia chinensis, Celtis pallida, Marah gilensis, Baccharis brachyphylla, Yucca baccata, Bromus rubens, Acacia greggii, Ambrosia ambrosioides, Amsinckia tessellata, Euphorbia polycarpa, Aristida adscensionis, Parkinsonia florida, Phoradendron californicum, Camissonia confusa, Cryptantha barbigera, Eschscholzia californica var. mexicana, Lycium exsertum, Phacelia distans, Lupinus sparsiflorus, Ambrosia confertiflora, Rafinesquia neomexicana, Muhlenbergia porteri, Stylocline micropoides, Plantago patagonica, Chorizanthe brevicornu, Layia glandulosa, Lupinus sparsiflorus, Eucrypta chrysanthemifolia, Cryptantha pterocarya var. cycloptera
    551 Hyptis, Melilotus, Mimulus, Viguiera, Baccharis sarothroides, Prosopis glandulosa, Phacelia affinis, Bursera microphylla, Pachycereus pringlei, Larrea, Selaginella, Ambrosia carduacea, Tessaria, Justicia californica, Tamarix, Acacia, Trixis, Vitis girdiana, Galvezia juncea
    550 Phacelia, Caulanthus, Simmondsia, Uropappus, Lupinus, Ambrosia spp., Plagiobothrys, Sisymbrium, Eschscholzia, Lepidium, Erodium, Dichelostemma, Physaria, Anemone, Lamarckia, Bromus, Thysanocarpus, Amsinckia, Calliandra, Larrea, Brassica, Pectocarya
    550 Ceanothus cuneatus var. ramulosus
    549 Host: Setaria paniculifera
    548 Trianthema hereroensis
    547 uncoded: Pinus
    546 Red fir, Pinus contorta, P. lambertiana, Bromus tectorum, Avena sp., ceanothus sp., Castilleja applegateii, ribes sp., Salix sp., corn lily, senico triangularis, Platanthera sparsiflora, Erythranthe primuloides var. primuloides, M. tilingii, Sidalcea ranunculacea, Aquilegia formosa, pseudostellaria jamesiana, Hackelia micrantha, Achillia millifolium, Helenium bigelovii, Hosackia oblongifolia, Drymocallis lactea var. lactea, Collinisia parviflora, Trifolium wormskioldii, Rumex acetosella, Lupinus sp.
    546 Krameria grayi, Mirabilis bigelovii, Acacia constricta, Eriogonum inflatum, Senna covesii, Sphaeralcea ambigua, Lycium, Stephanomeria pauciflora, Acacia greggii, Viguiera parishii, Phoradendron californicum, Calliandra eriophylla, Prosopis juliflora var. velutina, Celtis pallida
    546 Hilaria rigida, Krameria erecta, Oryzopis hymenoides, Larrea tridentata, Cylindropuntia whipplei, Croton californicum, Psorothamnus fremontii, Helianthus anomalus, Ephedra, Tiquilia latior, Yucca brevifolia, Stephanomeria exigua, Palofaxia, Hymenopappus filifolius, Ambrosia dumosa, Androstephium breviflorum, Oenothera pallida, Cryptantha micrantha, C. circumscissa, C. pterocarya, Eriastrum eremicum, Schismus, Malacothrix sonchoides, Cynanchum utahense, Aliciella leptomeria, Dalea lanata
    546 13815 - Streptopelia decaocto  (Frivaldszky, 1838)
    546 10069 - Alauda arvensis  Linnaeus, 1758
    545 Pseudognaphalium sp.
    545 Phacelia sp.
    544 Salix gooddingii, Populus fremontii, Typha, Tamarix, Pluchea sericea, Leptochloa fusca uninervia, Baccharis salicifolius,  Prosopis spp., Cyperus involucratus, C. eragrostis, Ludwigia peploides, Polygonum argyrocoeon, P. maculosum, Rumex dentatus, Veronica anagallis-aquatica, Polypogon monspeliensis, Schoenoplectus acutus
    544 Frangula californica subsp. californica
    544 Agave chrysantha, Aloysia wrightii, Canotia holacantha, Parkinsonia microphylla, Psilostrophe cooperi, Tiquilia canescens, Fouquieria splendens, Calliandra eriophylla, Prosopis velutina, Dasylirion wheeleri, Yucca arizonica, Echinocereus fasciculatus, Opuntia engelmannii, Opuntia phaeacantha, Mammillaria grahamii, Simmondsia chinensis, Sphaeralcea coulteri, Parthenium incanum, Gilia sinuata, Phlox tenuifolia, Zinnia acerosa, Lesquerella gordonii, Dichelostemma capitatum, Astrolepis cochisensis, A. sinuata, Ferocactus, Ephedra, Cylindropuntia, Dalea formosa, Sisymbrium orientale, Thysanocarpus curvipes, Plagiobothrys arizonicus, Cryptantha muricata, Schismus barbatus.
    542 douglasgran (Pseudotsuga)
    542 Encontrado sobre: Samanea saman
    542 Aves / Passeriformes / Cardinalidae / Pheucticus / ludovicianus
    541 has background sounds: Troglodytes troglodytes
    540 on same slab: IP.392287
    540 has background sounds: Anser anser|Burhinus oedicnemus|Fulica atra|Fulica cristata|Porphyrio porphyrio|Gallinula chloropus|Anas platyrhynchos|Tachybaptus ruficollis|Himantopus himantopus|Gallinago gallinago|Grus grus|Ardea cinerea|Phoenicopterus roseus|Cettia cetti|Sturnus unicolor|Hirundo rustica|Phylloscopus collybita|Emberiza calandra|Motacilla alba|Anthus pratensis|Carduelis carduelis|Linaria cannabina|Melanocorypha calandra|Galerida cristata|Alaudala rufescens|Cisticola juncidis|Pica pica
    540 Quercus agrifolia, Platanus racemosa, Frangula californica, Toxicodendron diversilobum, large Woodwardia fimbriata at small spring. Other vascular plants associated with the creek bottom or chaparral slopes include: Quercus douglasii, Q. lobata, Q. berberidifolia, Salix lasiolepis, Umbellularia californica, Prunus ilicifolia, Adenostoma fasciculatum, Arctostaphylos glauca, Artemisia californica, Cercocarpus betuloides, Hesperoyucca whipplei, Heteromeles arbutifolia, Eriogonum fasciculatum, Eriodictyon tomentosum, Eriophyllum confertiflorum, Erigeron foliosus, Rhamnus ilicifolia, Rhus aromatica, Amorpha californica, Holodiscus discolor, Equisetum telmateia braunii, Lupinus latifolius, Asclepias fascicularis and Rupertia physodes.
    540 Pseudotsuga menziesii, Betula occidentalis, Abies concolor, Amelanchier alnifolia, Cornus sericea, Symphyocarpos, Salix bebbiana, Robinia neomexicana, Thalictrum fendleri, Taraxacum officinale, Galium, Aconitum columbianum, Fragaria, Geranium richardsonii, Osmorhiza depauperata, Viola, Disporum trachycarpum, Paxystima myrsinites
    540 Opuntia, Stenocereus thurberi, Aloe, Caesalpinia gilliesii, Macfadyena unguis-cati, Rhus lancea, Chamerops humilis, Phoenix dactylifera, Bougainvillea spectabilis, Caesalpinia pulcherrima, Citrus x paradisi (grapefruit), Aloe, Leucohpyllum frutescens, Lantana camara, Nerium oleander
    540 Juniperus deppeana, Quercus emoryi, Quercus hypoleucoides, Pinus discolor, Rhus aromatica, Platanus wrightii, Carex chihuahuensis, Juncus saximontanus, Galium aperine, Piptochaetium fimbriatum, Amorpha fruticosa, Vitis arizonica, Brickelliastrum fendleri, Brickellia betonicifolia, Bouvardia ternifolia, Agrostis stolonifera, Muhlenbergia rigens, Scrophularia parviflora, Commelina dianthifolia, Toxicodendron rydbergii, Thalictrum fendleri, Elymus canadensis, Bromus ciliatus, Bidens, Cuphea wrightii, Cheilanthes bonariensis, Cheilanthes tomentosa, Bommeria hispida, Selaginella rupincola, Cyperus mutisii, Woodsia phillipsii, Draba petrophila, Lasianthaea podocephala, Carex leucodonta, Heuchera sanguinea, Stachys coccinea
    540 Ferocactus, Calliandra eriophylla, Lycium cf. exsertum, Gallium stellatum, Cylindropuntia acanthocarpa, Ephedra, Encelia farinosa, Eriogonum fasciculatum, Krameria grayi, Larrea tridentata, Justicia californica, Lycium cf. berlandieri, Ambrosia deltoidea, Parkinsonia microphylla, Viguieria parishii
    540 Eriogonum trichopes,E. inflatum, Phacelia crenulata corrugata/angustifolia, P. ambigua, Ephedra, Langloisia setosissima, Erodium cicutarium, Encelia farinosa, Cryptantha racemosa, Cryptantha barbigera, Bebbia juncea, Perityle emoryi, Acacia greggi, Nemacladus glanduliferus,  Camissonia chamaenerioides, Camissonia multijuga, Adenophyllum porophylloides, Maurandella antirrhiniflora, Dasychloa pulchella, Allionia incarnata, Atriplex canescens, Parietaria pensylvanica, Plantago patagonica, Bothriochloa intermedia, Gilia, Calycoseris parryi, Muhlenbergia (asperifolia-like), Chaenactis stevioides, Thymophylla pentachaeta belenidium, Brickellia microphylla scabra, Porophyllum gracile, Mentzelia affinis, M. cronquistii,  Nicotiana obtusifolia obtusifolia, Fallugia paradoxa, Bouteloua curtipendula, Sphaeralcea ambigua, Descurainia pinnata, Achnatherum speciosum, Lycium andersonii, Opuntia polyacantha cf nicholii, Opuntia engelmannii, Opuntia basilaris longiareolata, Salvia dorrii, Mirabilis bigelovii.
    540 Cylindropuntia acanthocarpa, Cylindropuntia leptocaulis, Ferocactus cylindraceus, Echinocereus engelamannii, Carnegiea gigantea, Penstemon subulatus, Krameria, Encelia farinosa, Ziziphus, Larrea tridentata, Ambrosia deltoidea, Simmondsia chinensis, Prosopis juliflora var. velutina, Lyciumcf. berlandieri, Parkinsonia microphylla
    540 Adenostoma f., Prunus i., Lonicera su., Rhus ar., Cercocarpus b., also w/ Opuntia ba., Malacothamnus fr., Lupinus bi., Camissonia s., Uropappus, Mentzelia co., Delphinium pat., Phacelia fr., Leptosiphon a., etc.
    539 Host: Coccus hesperidum Linnaeus 1758| Associated Insect: | Associated Plant: Citrus L.
    538 Sphaeralcea sp?
    537 Host: Conostegia xalapensis
    533 Cercidium microphyllum, Olneya tesota, Ephedra fasciculata, Lycium berlandiera, Lycium spp, Larrea tridentata, Carnegiea gigantea, Ferocactus wislizenii, Cylindropuntia acanthocarpa, C. leptocaulis, Opuntia engelmannii,  Fouquieria splendens, Amsinckia.
    533 Arundo/Phragmites?, Euphorbia polycarpa, Euphorbia heterophylla, Euphorbia arizonica, Euphorbia parryi, Datura sp., Proboscidea parviflora, Helianthus annuus, Xanthium strumarium, Persicaria lapathifolia, Prosopis velutina, Populus fremontii, Fraxinus velutina
    532 Yucca, Carnegiea gigantea, Opuntia ficus-indica, Opuntia, Cylindropuntia, Washingtonia robusta, Rhus lancea, Parkinsonia aculeata, Encelia farinosa, Caesalpinia gilliesii, Parkinsonia floridum, Nerium oleander, Baccharis sarothroides, Washingtonia robusta, Ziziphus obtusifolia, Yucca cf. elata, Fouquieria splendens, Larrea tridentata, cf. Viguiera parishii
    532 Heterotheca
    532 Cylindropuntia acanthocarpa, Encelia farinosa, Ambrosia deltoidea, Larrea tridentata, Janusia gracilis, Argythamnia lanceolata, Parkinsonia microphylla, Ferocactus cylindraceus, Lycium, Hyptis emoryi, Mirabilis bigelovii, Ephedra, Sphaeralacea cf. ambigua, Pennisetum ciliare
    532 Aconitum pendulum, Amblytropis sp., Astragalus sp., Carex moorcraftii, Comastoma pulmonarium, Gentiana veitchiorum, Kobresia humilis, Kobresia pygmea, Lagotis brachystachya, Leontopodium pusillum, Poa bomiensis, Ranunculus membraneous, Scirpus distigmaticus, Taraxacum leucanthum
    528 Populus fremontii, P. trichocarpa, Platanus racemosa, Quercus agrifolia, Sambucus nigra caerulea, Washingtonia robusta, Salix exigua, S. lasiolepis, S. laevigata, Alnus rhombifolia, Arundo donax, Tamarix ramosissima, Toxicodendron diversilobum, Baccharis salicifolia, B. pilularis, Rubus ursinus, Artemisia douglasiana, Conium maculatum, Ficus carica, Lepidium latifolium, Clematis ligusticifolia, Vitis girdiana, Urtica dioica holosericea, and Nicotiana glauca
    528 Populus fremontii, Fraxinus velutina, Salix gooddingi, Acer negundo, Celtis reticulata, Prosopis velutina, Canotia halocantha, Juglans major, Berberis haematocarpa, Rhamnus californica, Ziziphus obtusifolia,Baccharis salicifolia, Baccharis sarothroides, Toxicodendron radicans, Vitis arizonica, Parthenocissus vitacea, Cynodon dactylon, Hordeum murinum, Bromus rubens, Bromus tectorum, Bromus diandrus, Bromus japonicus, Poa fendleriana, Polygonum monspeliense, Bromus japonicus, Polypogon interruptus, Datura wrightii, Verbena bracteata,Glandularia, Gaillardia pinnatifida, Gilia spp., Mentzelia albicaulis, Xanthisma gracilis, Croton texensis, Helianthus annuus, Melilotus officinalis, Cryptantha cinerea, Amsinckia intermedia, Eriogonum, Chamaesyce sp., Descurainia pinnata, Hedeoma drummondii, Sysimbrium irio, Chorispora tennella and Plantago patagonica.
    528 Larrea tridentata, Ambrosia salsola, Salazaria, Encelia resinifera, Prunus fasciculatus, Gutierrezia, Agave utahensis, Bromus rubens, Cylindropuontia acanthocarpa, Penstemon palmeria, Eriogonum fasciculatum, Purshia stansburiana, Baileya, Artemisia ludoviciana, Salvia dorrii, Yucca brevifolia, Sphaeralcea parviflora, Acacia greggii, Krameria erecta, Ephedra, Tridens muticus, Psilostrophe cooperi, Adenophyllum, Ferocactus
    528 Hypochaeris radicata
    528 Hymenoxys, Parkinsonia florida, Acacia greggii, Celtis pallida, Phoradendron californicum, Cylindropuntia fulgia, Cryptantha pterocarya, Calandrinia ciliata, Sisymbrium irio, Herniaria hirsuta ssp. cinerea, Plagiobothrys pringlei, Ephedra fasciculata, Cistanthe monandra, Filago californica,Pectoarya platycarpa, P. recurvata, Draba cunefolia var. integra, Amsinckia menziesii var. intermedia, Androsace occidentalis, Lepidium virginicum var. intermedium, Plagiobothrys arizonicus, Cryptantha barbigera, Descurainia pinnata, Lesquerella tenella.
    528 Host: Inga vera
    528 Coastal Sage Scrub/Riparian with Artemsia californica, Lotus scoparius var. scoparius, Calystegia macrostegia ssp. arida, Heteromeles arbutifolia, Quercus agrifolia, Venegasia carpesioides, Malacothamnus fasciculatus, and Baccharis pilularis
    528 Canotia holocantha, Calliandra eriophylla, Opuntia phaeacantha, Acacia greggii, Parkinsonia microphylla, Agave chrysantha, Allionia incarnata, Nemacladus glanduliferus, Hordeum murinum ssp. glaucum, Machaeranthera pinnatifida, Hordeum pusillum, Eriogonum inflatum, Tiquilia canescens, Trixis californica, Vicia ludoviciana, Eucrypta micrantha, Phacelia ivesiana, Yabea microcarpa, Poa bigelovii, Galium proliferum, Linanthus bigelovii, Chorizanthe brevicornu, Herniaria hirsuta v. cinerea, Schismus barbatus
    527 Prosopis velutina, Parkinsonia microphylla, Ambrosia ambrosioides, Encelia farinosa, Lycium, Melilotus, Gilia, Allophyllum gilioides, Phacelia distans, Veronica peregrina, Juncus bufonius, Chenopodium, Mimulus guttatus, Camissonia californica, Cryptantha pterocarya, Cryptantha sp., Lepidium, Emmenanthe penduliflora, Lupinus sparsiflorus, Pectocarya spp., Calandrinia ciliata, Rumex hymenosepalus, Sphaeralcea ambigua, Sisymbrium irio, Amsinckia menziesii var. intermedia, Herniaria hirsuta, Erodium cicutarium, Hordeum, Bromus, Avena fatua, Phalaris.
    525 Riparian with Salix laevigata, Platanus racemosa, Vitis girdiana, Quercus agrifolia, Salix lasiolepis, Malosma laurina, & Baccharis salicifolia
    525 Mostly Quercus douglasii, then smaller amounts of Q. agrifolia, Q. lobata. Leave valley for more chaparral. Then close to the end some more grassy area with oaks. Chaparral had components of: Adenostoma fasciculatum, Quercus berberidifolia, Garrya veatchii, G. flavescens, Eriodictyon tomentosum, Arctostaphylos glandulosa, A. glauca, Trichostema lanatum, Pickeringia montana, Ceanothus cuneatus, C. oliganthus, Galium andrewsii, G. porrigens, Eriogonum fasciculatum, E. elongatum, Rhamnus ilicifolia, Salvia mellifera, Linanthus californicus, Dendromecon rigida, Heteromeles arbutifolia, Prunus ilicifolia, and Cercocarpus betuloides. Valley had components of: Toxicodendron diversilobum, Ranunculus californicus, Viola pedunculata, Sanicula crassicaulis, S. bipinnata, S. bipinnatifida, Lomatium utriculatum, Plectritis ciliosa, Sisyrinchium bellum, Bromus diandrus, Melica californica, and Hordeum brachyantherum californicum.
    525 Holodiscus sp., Penstemon newberryii, Pinus jeffreyii, Androsacae sp., Arctostaphylos sp., Heiracium horridum, Diplacus bicolor, Cfrysolepis semprevirens, Prunus emarginata, Melica strica, Stipa sp., Elymus elymoides, Calyptridium umbellatum, Phacelia sp., Pallea sp.
    525 Coursetia microphylla, Hyptis emoryi, Mimosa, Galium, Heterotheca villosa, Baccharis sarothroides, Amsonia, Cirsium, Acacia greggii, Euphorbia, Typha, Erigeron divergens, Calliandra eriophylla, Thysanocarpus, Ferocactus cylindraceus eastwoodiae, Cercidium microphyllum, Cylindropuntia acanthocarpa, Dichelostema pulchella, Encelia farinosa, Echinocereus engelmannii, Opuntia engelmannii, Carnegiea gigantea, Prosopis velutina, Aristida, Eriogonum wrightii, Dodonaea viscosa, Ericameria laricifolia, Sphaeralcea ambigua, Simmondsia chinensis, Cryptantha, Lycium, Amsinckia, Celtis pallida, Porophyllum gracile, Ephedra.
    525 Canotia holacantha, Gutierrezia sarothrae, Yucca elata, Opuntia phaeacantha, Echinocereus fasciculatus, Mahonia haematocarpa, Salsola tragus, Aristida purpurea var. nealleyi, Chamaesyce serpyllifolia, Kallstroemia californica, Melampodium leucanthum, Dasyochloa pulchella, Bouteloua eriopoda, Krameria erecta, Thymophylla acerosa, Ephedra torreyana, Baileya multiradiata, Cylindropuntia leptocaulis, Eragrostis lehmanniana, Sporobolus flexuosus, Allionia incarnata, Eriogonum wrightii, Sporobolus contractus, Muhlenbergia porteri, Bothriochloa barbinodis
    523 Eriogonum nudum var. auriculatum
    522 Host: Prestoea decurrens
    522 10057 - Pelophylax perezi  (López-Seoane, 1885)
    521 Solidago canadensis
    518 Mimosa biuncifera, Juniperus osteosperma, Quercus turbinella, Ceanothus greggii, Bouteloua hirsuta, Bouteloua curtipendula, Opuntia phaeacantha, Echinocereus fasciculatus, Gutierrezia sarothrae, Leptochloa panicea, Bouteloua aristidoides, Ipomoea cristulata, Ipomoea costellata, Hilaria belangeri, Acalypha neomexicana, Physalis hederaefolia, Amaranthus palmeri, Artemisia ludoviciana, Viguiera dentata, Hopia obtusa, Eragrostis cilianensis, Aristida purpurea var. longiseta, Abutilon parvulum, Erigeron flagellaris, Juniperus monosperma, Pectis prostrata, Rhus aromatica, Agave parryi, Nolina microcarpa, Amaranthus albus, Sporobolus cryptandrus, Fraxinus anomala var. lowellii, Mirabilis coccinea, Poa fendlerana, Cercocarpus montanus, Eremogone aberrans, Lotus plebeius
    518 Dominants include Pycnanthemum, Symphiotrichum, Lotus heer., Quercus chrys., Eriodictyon tric., Carex, Helenium big., Mimulus cardi., Ericameria nauseosa, Solidago cal., Epilobium canum lat., Phacelia imbr., Bromus tec., and Corethrogyne.
    517 Salix gooddingii, Populus fremontii, Baccharis salicifolia,  Erodium cicutarium, Chorispora tenella, Lotus strigosus tomentellus, Bromus spp., Veronica, Trisetum, Avena aftua, Sinapis arvensis
    517 Krameria erecta, Acacia constricta, Prosopis velutina, Ferocactus wislizenii, Cylindropuntia fulgida, Cylindropuntia spinosior, Cylindropuntia versicolor, Cylindropuntia leptocaulis, Echinocereus engelmannii var. fasciculatus, Fouquieria splendens, Ericameria laricifolia, Isocoma tenuisecta, Eriogonum wrightii, Mammillaria grahamii, Opuntia engelmannii, Gutierrezia sarothrae, Sphaeralcea ambigua, Ambrosia confertifolia, Senna covesii, Callibrachoa parviflora, Lotus, Lepidium, Lasthenia californica, Sisymbrium irio, Descurainia, Bouteloua gracilis, Muhlenbergia porteri, Uropappus lindleyi, Aristida purpurea, Schismus, Allionia incarnata, Condalia warnockii, Porophyllum gracile, Calliandra eriophylla, Dasyochloa pulchella, Baileya multiradiata, Bahia absinthifolia var. dealbata, Hilaria belangeri, Simmondsia chinensis, Erodium texanum, Hordeu pusillum, Poa bigelovii, Psilostrophe cooperi, Zinnia acerosa, Physaria fendleri, Phacelia, Machaeranthera pinnatifida.
    516 cf. Parkinsonia praecox, Larrea tridentata, Caulanthus lasiophyllus, Carnegeia gigantea, Ambrosia deltoidea, Ferocactus cylindraceus, Lycium, Cylindropuntia acanthocarpa, Cylindropuntia bigelovii, Encelia farinosa, Parkinsonia microphylla, Trixis californica
    514 has host: Lestoros inca
    513 on same slide: IPV6.856903
    513 Brickellia longifolia, Ericameria nauseosa juncea, Sphaeralcea rusbyi, Bromus rubens, Machaeranthera pinnatifida, Camissonia walkeri, Stanleya pinnata, Tamarix ramosissima, Phacelia crenulata corrugata, Tiquilia latior, Opuntia basilaris logiareolata, Atriplex, Dimorphocarpa wislizeni, Datura wrightii, Eriogonum inflatum, Lycium andersonii, Streptanthella longirostris, Schismus arabicus, Astragauls preusii var. preusii, Cryptantha angustifolia, Malacothrix glabrata, Gilia sinuata, G. polycladon, Encelia resinifera resinifera, Thelysperma subnudum, Lepidium lasiocarpum lasiocarpum, Chaenactis stevioides.
    512 host, Procyon lotor (Procyonidae)
    512 Host: Zea mays|Host part: unknown
    512 Host: Aesculus hippocastanum
    510 Prosopis glandulosa, Cylindropuntia imbricata, Opuntia phaeacantha, Celtis laevigata subsp. reticulata, Baccharis emoryi, Brickellia baccharidea, Viguiera stenoloba, Hoffmanseggia glauca, Porophyllum scoparium, Acacia, Gutierrezia sarothrae, Fallugia paradoxa, Parthenium incanum, Cylindropuntia leptocaulis, Echinocereus triglochidiatus, Fouquieria splendens, Yucca treculeana, Chilopsis linearis, Echinocactus horizonthalonius, Echinocereus pectinatus, Mammillaria, Aloysia wrightii, Ferocactus, Dasylirion wheeleri, Chrysopsis villosa, Salsola, Abutilon, Dasyochloa pulchelllum, Stephanomeria, Dalea.
    510 Opuntia phaeacantha, Opuntia engelmannii, Larrea tridentata, Dichelostemma capitatum ssp. pauciflorum, Canotia holocantha, Echinocereus engelmannii, Mammillaria grahamii, Calliandra eriophylla, Simmondsia chinensis, Castilleja exserta ssp. exserta, Carnegiea gigantea, Cylindropuntia bigelovii, Rafinesquia neomexicana, Sphaeralcea ambiqua, Phaecelia crenulata, Eriogonum inflatum, Plantago patagonica, Plagiobothrys arizonicus, Cryptantha barbigera, Eriastrum diffusum, Gilia flavacincta, Lepidium lasiocarpum, Stylocline micropoides, Daucus pusillus, Erodium cicutarium, Mentzelia affinis, Monoptilon bellioides, Prosopis sp., Lycium sp., Isocoma sp.
    510 Host: | Associated Insect: | Associated Plant: Acacia nilotica (L.) Willd. Ex Del.
    510 Dominants incl. Quercus wis., Q. chr., Arctostaphylos glan., Eriodictyon tri., E. par. & Ericameria nau., w/ Ceanothus, Cryptantha, Solanum, Gayophytum, Eriogonum, Penstemon, Orobanche, Hulsea, Phacelia, Calyptridium, Antirrhinum, etc.
    510 Baileya multiradiata
    510 Acer grandidentatum, Quercus mcvaughii, Q. grisea, Q. durifolia, Q. hypoleucoides, Pinus engelmannii, Arbutus, Piptochaetium pringlei, Cyperus, Prionosciadium, Polygonum punctatum, P. lapathifolium, Toxicodendron, Sedum stelliforme, Pleopeltis polylepis,
    510 10265 - Pyrrhula pyrrhula  Linnaeus, 1758
    509 Perideridia gairdneri subsp. gairdneri
    509 IPV6.856879
    507 associated with: Melilotus officinalis
    507 Host: Inga sapindoides
    507 Asclepias syriaca
    506 woody's: Salix gooddingii, Fraxinus velutina, Populus fremontii, Cephalanthus occidentalis, Lythrum californicum, Platanus wrightii, Celtis reticulata. Herbaceous wetland flora: Melilotus alba, Xanthium strumarium, Cynodon dactylon, Stemodia durantifolia, Eragrostis cilianensis, Panicum capillare, Cyperus odoratus, Calibrachoa parviflora, Polanisia dodecandra, Sorghum halepense, Juncus spp., Equisetum, Polygonum lapathifolium, Typha, Schoenoplectus, Polypogon monspeliensis
    506 Parkinsonia microphylla, Olneya, Ephedra, Carnegiea, Cylindropuntia acanthocarpa, Ferocactus cylindraceus, Ambrosia deltoidea, Larrea, Lycium, Amsinckia, Bowlesia, Calandrinia, Cryptantha barbigera, Dichelostemma, Draba, Erodium cicutarium, Eschscholzia, Eucrypta, Filago, Parietaria, Pectocarya, Phacelia, Schismus
    506 Dominants include Quercus ch., Q. wis., Meliolotus a., Rubus a., Epilobium ci., Acer m., Poa pr., Mumulus gu., with Eschscholzia c., Lupinus lat., Trifolium rep., Matricaria, Cynodon d., Panicum cap., Mimulus car., Capsella b.-p., Amaranthus bli., Vinca ma., Plantago ma., Salix, Osmorhiza, Aquilegia, etc.
    506 Aristida purpurea, Bouteloua repens, Viguiera deltoidea parishii, Ambrosia confertiflora, Gutierrezia sarothrae, Ericameria laricifolia, Hilaria belangeri, Diplachne dubia, Ayenia filiformis, Mirabilis bigelovii retrorsa, Leptochloa filiformis, Bothriochloa barbinodis, Muhlenbergia porteri, Dasylirion wheeleri, Calliandra eriophylla, Stephanomeria tenuifolia, Bouteloua curtipendula, Eriogonum wrightii, Euphorbia capitellata, Euphorbia polycarpa hirtella, Artemisia ludoviciana, Portulaca umbraticola
    505 Rudbeckia hirta
    505 Host: Pinus monophylla Torrey et Frémont 1845
    504 host: "Stellicola oreastriphilus Kossmann, 1877"
    504 has background sounds: Coloeus monedula|Phalacrocorax carbo|Bubulcus ibis|Sturnus unicolor|Dendrocopos major|Parus major|Anas platyrhynchos|Alcedo atthis|Cettia cetti|Erithacus rubecula|Turdus merula|Gallinula chloropus|Larus fuscus|Chloris chloris|Fringilla coelebs|Carduelis carduelis|Passer domesticus|Serinus serinus|Psittacula krameri|Remiz pendulinus|Motacilla cinerea|Phylloscopus collybita|Sylvia atricapilla|Turdus philomelos|Cyanistes caeruleus|Streptopelia decaocto|Motacilla alba|Aegithalos caudatus
    504 Sonoran Desert: Central Desert subregion along arroyo with Brahea armata, Chloracantha spinosa, Dodonaea viscosa, Acacia farnesiana, Ambrosia ambrosioides, Baccharis salicifolia, B. sarothroides, and Prosopis articulata
    504 Sonoran Desert Scrub with Olneya tesota, Encelia farinosa, Condea emoryi, Larrea tridentata, Senegalia greggii, Ambrosia dumosa, Fagonia laevis, & Lycium andersonii
    504 Senna artemisioides, Prosopis sp., Citrus aurantifolia, Lantana, Rosmarinus officinalis, cf. Yucca, Isocoma acradenia, Echinocactus grusonii, Hesperaloe parviflora, Dasylirion wheeleri, Agave vilmoriniana, Leucophyllum frutescens, Caesalpinia mexicana, Bougainvillea spectabilis, Melaleuca viminales, Pittosporum tobira, Ruellia brittoniana, Senna phyllodinea
    504 Oxalis, Chaenactis, Bromus, Galium, Geranium, Robinia, Chenopodium graveolens, Aquilegia, Quercus, Potentilla, Thalictrum, Pinus, Pseudotsuga, Cupressus
    504 Juglans major, Juniperus osteosperma, Berberis fremontii, Fendlera rupicola, Rhus aromatica, Celtis reticulata, Morus microphylla, Vitis arizonica, Rhamnus ilicifolia, Ptelea trifoliata, Forestiera pubescens, Ribes cereum, Ribes aureum, Gutierrezia sarothrae, Eriogonum heermannii var. argense, Chamaebatiaria millefolium, Artemisia ludoviciana, Schoenocrambe linearifolia, Lesquerella arizonica, Astragalus newberryi, Penstemon thompsoniae, Erigeron concinnus, Lycium pallidum, Dalea formosa, Evolvulus nuttallianus, Lithospermum incisum, Coryphantha missouriensis, Phlox austromontana, Cercocarpus montanus, Chamaesyce fendleri, Penstemon jamesii, Mirabilis oxybaphoides, Phacelia rupestris, Ageratina herbacea, Sicyos laciniatus, Ephedra viridis, Sphaeralcea fendleri, Polanisia dodecandra, Perityle ciliata, Margaranthus solanaceus, Physalis hederifolia, Brickellia californica, Corydalis aurea, Galium, Krascheninnikovia lanata, Sarcostemma cynanchoides, Setaria grisebachii, Bouteloua curtipendula, Eragrostis intermedia, Bouteloua gracilis, Muhlenbergia fragilis, Muhlenbergia tenuifolia, Sanvitalia aberti, Poa fendleriana, Koeleria macrantha, Cordylanthus parviflorus and Toxicodendron radicans.
    504 Coastal Sage Scrub/Oak Woodland with Quercus agrifolia, Eriophyllum confertiflorum, Lotus scoparius, Adenostoma fasciculatum, Artemisia californica, Keckiella antirrhinoides, and Erodium botrys. Note area burned in Oct. 2003
    504 Ambrosia psilostachya, Asclepias subverticillata, Bouteloua spp., Carex praegracilis, Juncus balticus, Lolium arundinaceum, Muhlenbergia asperifolia
    504 Acacia greggii, Carnegiea gigantea, Prosopis velutina, Simmondsia chinensis, Olneya tesota, Encelia farinosa, Viguiera frutescens, Fouquieria splendens, Mammillaria grahamii, Cylindropuntia acanthocarpa, Ferocactus cylindraceus, Ambrosia ambrosioides.
    503 Encontrado sobre: Guadua angustifolia
    503 Cucurbita digitata
    501 Ceanothus papillosus
    500 host, Centurus carolinus (Picidae)
    500 has background sounds: Strix aluco|Erithacus rubecula|Turdus merula|Turdus philomelos|Emberiza cirlus|Troglodytes troglodytes|Prunella modularis|Spinus spinus|Fringilla coelebs|Parus major|Coccothraustes coccothraustes|Sylvia atricapilla|Sturnus unicolor|Dendrocopos major|Motacilla cinerea|Sitta europaea|Serinus serinus|Chloris chloris|Cyanistes caeruleus|Aegithalos caudatus|Alcedo atthis|Phylloscopus collybita|Sylvia melanocephala|Certhia brachydactyla|Carduelis carduelis
    500 Sugar maple, white birch, ferns, yellow birch, striped maple, 3 sp. Ground pine, beech, few small spruce, cherry, much witch hobble.
    500 Leptospermum
    500 Dominants incl. Mimulus ca., Alnus, Carex, Baccharis salic.,Veronica an-aq., Salix, Artemisia dou., Dendromecon, also w/ Dryopteris, Datisca, Mimulus fl., Clematis, Epilobium ci., Acmispon ne., Frangula c., Verbascum t., Populus f., Lepidospartum s., Spartium, etc.
    499 chaparral
    498 Myrtaceae, Rubiaceae, Bromeliaceae, Arecaceae, Gesneriaceae, Pteridophytes common
    498 Erigeron
    496 has background sounds: Turdus merula|Erithacus rubecula|Turdus viscivorus|Sitta europaea|Cyanistes caeruleus|Fringilla coelebs|Certhia brachydactyla|Coccothraustes coccothraustes|Lophophanes cristatus|Columba palumbus|Turdus philomelos|Regulus ignicapilla|Dendrocopos major|Sturnus unicolor|Phylloscopus collybita|Spinus spinus|Fringilla montifringilla|Carduelis carduelis|Troglodytes troglodytes|Parus major|Emberiza cirlus|Sylvia atricapilla|Corvus corax|Lullula arborea|Garrulus glandarius|Chloris chloris|Aegithalos caudatus|Turdus iliacus|Prunella modularis|Motacilla cinerea|Buteo buteo
    496 Pelargonium, Dianthus, Carya illinoisensis, Unknown S1, Isocoma acradenia, Arecastrum romanzoffianum, Lantana, Buxus microphylla, Prosopis, Schinus molle, Tecomaria capensis, Rosa cathayensis, Aptenia cordifolia, Aloe barbadensis, Rhus lancea, Morus alba
    496 Cercidium microphyllum, Carnegiea gigantea, Cylindropuntia acanthocarpa, C. fulgida, Opuntia engelmannii, O. cf. phaeacantha, Echinocereus fasciculatus, C. leptocaulis, Ferocactus wislizenii, Mammillaria grahamii, Prosopis velutina, Ziziphus obtusifolius, Celtis pallida, Acacia greggii, Lycium, Calliandra eriophylla, Dodonaea viscosa, Krameria, Ambrosia deltodea, Trixis californica, Eriogonum wrightii, E. fasciculatum, Gutierrezia sarothrae, Ericameria laricifolia, Amsinckia intermedia, Erodium cicutarium, Dichelostemma pulchellum, Uropappus lindleyi, Phacelia distans, Encelia farinosa, Malva parviflora.
    495 Typha domingensis, Encelia farinosa, Brickellia longifolia, Baccharis salicifolia, B. sarothrae, B. sergiloides, Aloysia wrightii, Adiantum capillus-veneris, Maurandella antirrhinoides, Stanleya pinnata, Salix gooddingii, Tiquilia latior, Physalis crassifolia, Penstemon eatonii, Nicotiana oblongifolia, Berberis fremontii, Fraxinus anomala, Thymophylla pentachaeta, Opuntia chlorotica, O. polyacantha erinacea, O. cf phaeacantha X O. sp, Gutierrezia sarothrae, Lycium, Echinocereus coccineus, Sarcostemma cynanchoides, Agave utahensis utahensis, Tamarix ramosissima, Acacia greggii, Polypogon semiverticillata, P. monspeliensis, Muhlenbergia asperifolia, Populus fremontii, Phacelia crenulata, Sonchus asper, Oenothera caespitosa, Stephanomeria pauciflora, Hesperodoria salicina, Erigeron lobatus, Camissonia walkeri, Hedeoma nana, Zizyphus obtusifolius, Isocoma acradenia, Ephedra, Flaveria macdougalii, Nolina cf. microcarpa.
    495 Fraxinus velutina, Salix gooddingi, Anemopsis californica, Lotus corniculatus, Polypogon monspeliensis, Medicago lupulina, Equisetum arvense, Hydrocotyle verticillata, Pseudognaphalium luteoalbum, Veronica, Mimulus guttatus, Chorispora tenella, Taraxacum officinale, Baccharis salicifolia, Vitis arizonica, Ziziphus obtusifolia, Plantago major, Schoenoplectus pungens, Juncus xiphioides, Equisetum laevigatum, Verbascum thapsus, Ambrosia , Berberis fremontii, Xanthium strumarium, Samolus parviflorus, Leymus triticoides, Polypogon viridis, Polypogon interruptus, Epilobium ciliatum, Aquilegia chrysantha, Paspalum dilatatum, Medicago lupulina, Trifolium repens
    494 Leucophyllum frutescens, Arecastrum romanzoffianum, Bougainvillea spectabilis, Musa acuminata, Citrus sinensis, Phoenix x roebelenii, Hemerocallis, Hesperaloe, Yucca, Pennisetum setaceum, Carpobrotus edulis, Fraxinus uhdei, Canna x generalis, Gardenia, Calliandra, Senna phyllodinea, Rosa cathayensis, Nerium oleander, Unknown S1
    492 Host: Inga punctata
    491 in BIO
    490 uncoded: Acer pseudoplatanus
    490 Riparian/Chaparral with Quercus agrifolia var. oxyadenia, Salix spp., Mimulus spp., Adenostoma fasciculatum, Melilotus indica, Eriogonum fasciculatum, and Trifolium obtusifolium
    489 Hermbstaedtia odorata
    489 Duplicado del Herbario Universidad de Antioquia (HUA)
    488 on same slide: IP.856351|from same original lot: IP.004851
    488 Riparian/Oak Woodland with Quercus agrifolia, Platanus racemosa, Salix laevigata, Baccharis salicifolia, Toxicodendron diversilobum, Polypogon monspeliensis, Nasturtium officinale, & Erythranthe guttata
    488 Penstemon
    488 Juniperus californica, Yucca brevifolia, Y. whipplei, Eriogonum fasciculatum, E. maculatum, E. davidsonii, E. pusillum, Purshia tridentata glandulosa, Ephedra nevadensis, Prunus fasciculata, Ericameria linearifolia, E. cooperi cooperi, Eriodictyon trichocalyx, Encelia actoni, Lepidospartum squamatum, Hymenoclea salsola salsola, Lepidium fremontii, Tetradymia axillaris longispina, Dudleya lanceolata, Stephanomeria pauciflora, Xylorhiza tortifolia, Poa secunda, Achnatherum speciosum, Gilia sinuata, G. ochroleuca ochroleuca, G. aliquanta aliquanta, Centrostegia thurberi, Cryptantha micrantha micrantha, C. pterocarya, C. circumscissa, C. decipiens, Chorizanthe watsonii, C. brevicornu brevicornu, Stylocline psilocarphoides, Pectocarya setosa, Eriophyllum wallacei, E. pringlei, Chaenactis fremontii, Coreopsis bigelovii, Salvia dorrii pilosa, Caulanthus cooperi, Castilleja plagiotoma, Calyptridium monandrum, Camissonia confusa, C. campestris campestris, Anisocoma acaulis, Lupinus sparsiflorus, L. concinnus, Linanthus parryae, L. bigelovii, Eschscholzia minutiflora, Phacelia curvipes, P. distans, P. fremontii, Nama demissum demissum, Descurainia pinnata glabra, Layia glandulosa, Loeseliastrum matthewsii, Mentzelia veatchiana, Delphinium parishii parishii, Calochortus kennedyi kennedyi and Lotus strigosus.
    487 Vallisneria americana
    486 Sonoran Desert Scrub with Ambrosia dumosa, Psorothamnus schottii, Cylindropuntia wolfii, Encelia farinosa, Simmondsia chinensis, and Schismus barbatus
    486 Solanum
    486 Prosopis velutina, Krascheninnikovia lanata, Gutierrezia sarothrae, Sphaeralcea parvifolia, Solanum elaeagnifolium, Salsola tragus, Bouteloua eriopoda, Tridens muticus, Bouteloua barbata, Machaeranthera gracilis, Linum puberulum, Lactuca serriola, Setaria leucopila, Chamaesyce stictospora, Chamaesyce serpyllifolia, Enneapogon desvauxii, Euphorbia exstipulata, Chamaesyce fendleri
    486 Cryptantha barbigera, Logfia arizonica, Eucrypta chrysanthemifolia, Eschscholzia californica subsp. mexicana, Amsinckia, Erodium texanum, Chorizanthe brevicornu, Silene antirrhina, Plantago ovata, Lotus, Schismus arabicus, Astragalus nuttallianus, Eriophyllum lanosum, Caulanthus lasiophyllus, Linanthus bigelovii, Cylindropuntia acanthocarpa, Cylindropuntia bigelovii, Carnegiea gigantea, Ferocactus cylindraceus, Ambrosia deltoidea, Echinocereus engelmannii, Olneya tesota, Parkinsonia microphylla, Larrea tridentata, Lepidium lasiocarpum, Pectocarya, Encelia farinosa
    484 Aves / Passeriformes / Fringillidae / Haemorhous / mexicanus
    483 Herrea sp.
    483 Calliandra eriophylla, Thysanocarpus, Ferocactus cylindraceus eastwoodiae, Cercidium microphyllum, Cylindropuntia acanthocarpa, Dichelostema pulchella, Encelia farinosa, Echinocereus engelmannii, Opuntia engelmannii, Carnegiea gigantea, Prosopis velutina, Aristida, Eriogonum wrightii, Dodonaea viscosa, Ericameria laricifolia, Sphaeralcea ambigua, Simmondsia chinensis, Cryptantha, Lycium, Amsinckia, Celtis pallida, Porophyllum gracile, Ephedra.
    483 Anchusa capensis
    482 Equus quagga
    480 Sparse desert scrub, Fouquieria splendens, Larrea tridentata, Cylindropuntia spp., Encelia farinosa, Acacia greggii, Psorothamnus, Brassica tournefortii, Cryptantha spp., Phacelia crenulata
    480 Salix gooddingii, Fraxinus velutina, Plantanus wrightii, Baccharis salicifolia, Gaura mollis, Dysphania pumilio, Croton texensis, Conyza canadensis, Helianthus annuus, Xanthium strumarium, Proboscidea parviflora, Solanum elaeagnifolium, Cucurbita foetidissima, Tamarix ramosissima, Juglans major, Populus fremontii, Solanum rostratum, Kochia scoparia, Chenopodium botrys, Chenopodium leptophyllum, Oenothera elata, Amaranthus blitoides, Nicotiana attenuata, Lactuca serriola, Lythrum californicum, Eragrostis cilianensis, Polygonum lapathifolium, Panicum hirticaule, Bouteloua aristidoides, Bouteloua barbata.
    480 Quercus agrifolia
    480 Opuntia polyacantha erinacea, Hymenopappus filifolius, Chrysothamnus greenei, Artemisia filifolia, Artemisia dracunculus, Ipomopsis congesta, Muhlenbergia pungens, Juniperus osteosperma, Yucca baileyi, Rhus trilobata, Chrysopsis villosa, Arenaria, Gutierrezia sarothrae, Penstemon ambiguus laevissimus, Ephedra viridis, Echinocereus, Pinus edulis, Cordylanthus, Fallugia paradoxa, Purshia stansburiana.
    480 Larrea tridentata, Parkinsonia microphylla, Parkinsonia florida, Hymenoclea salsola, Sphaeralcea cf. ambigua, Phoradendron californicum, Stephanomeria pauciflora, Acacia greggii, Ambrosia deltoidea, Lycium
    480 Encelia farinosa, Sphaeralcea cf. ambigua, Lycium, Krameria grayi, Parkinsonia microphylla, Prosopis juliflora, Ambrosia ambrosioides, Ambrosia deltoidea, Larrea tridentata, Olneya tesota
    480 Chaparral and canyon bottom with Adenostoma fasciculatum, A. sparsifolium, Eriodictyon trichocalyx, Eriogonum fasciculatum, Sambucus nigra ssp. caerulea, and Rhus ovata
    480 Cape Lowland vegetation with Lysiloma candidum, Haematoxylon brasiletto, Bahiopsis tomentosa, Colubrina viridis, Bursera cerasifolia, Jatropha cinerea, Pachycereus pringlei, Stenocereus thurberi, Bursera microphylla, & Euphorbia hindsiana
    480 Arctostaphylos Adans. sp. (manzanita) [USDA]; Quercus L. sp. (oak) [USDA]; grassland
    480 Acacia constricta, Ferocactus wislizenii, Yucca arizonica, Quercus turbinella, Cylindropuntia fulgida, Cylindropuntia spinosior, Cylindropuntia versicolor, Cylindropuntia leptocaulis, Echinocereus engelmannii var. fasciculatus, Fouquieria splendens, Ericameria laricifolia, Isocoma tenuisecta, Eriogonum wrightii, Mammillaria grahamii, Opuntia engelmannii, Gutierrezia sarothrae, Sphaeralcea ambigua, Ambrosia confertifolia, Senna covesii, Penstemon subulatus, Senecio quercetorum, Erysimum capitatum var. purshii, Glandularia ciliata, Melampodium leucanthum, Marrubium vulgare, Sisymbrium irio, Descurainia, Bouteloua gracilis, Muhlenbergia porteri, Uropappus lindleyi, Aristida purpurea, Schismus, Allionia incarnata, Condalia warnockii, Porophyllum gracile, Calliandra eriophylla, Dasyochloa pulchella, Baileya multiradiata, Bahia absinthifolia var. dealbata, Zinnia acerosa.
    480 32911 - Delichon urbicum (Linnaeus, 1758)
    479 Host: Chamaedorea tepejilote
    478 Aves / Passeriformes / Bombycillidae / Bombycilla / cedrorum
    477 Riparian/Coastal Sage Scrub with Rhus integrifolia, Heteromeles arbutifolia, Iva hayesiana, Baccharis salicifolia, B. sarothroides, Salix lasiolepis, Artemisia californica, Carduus pycnocephalus, and Malosma laurina
    477 Lasiospermum bipinnatum
    476 uplands: Quercus hypoleucoides, Q. grisea, Juniperus deppeana, Arbutus xalapensis, Ceanothus, Pinus leiophylla, Zuloagaea bulbosa, Toxicodendron, Cologania, Cosmos pringlei, Carex leucodonta, Cyperus fendlerianus, Rhamnus betulifolia, Commelina dianthifo
    476 uncoded: Salix
    476 has background sounds: Turdus merula|Erithacus rubecula|Turdus viscivorus|Troglodytes troglodytes|Prunella modularis|Parus major|Sitta europaea|Sylvia melanocephala|Fringilla coelebs|Cyanistes caeruleus|Certhia brachydactyla|Coccothraustes coccothraustes|Spinus spinus|Sylvia atricapilla|Passer domesticus|Phylloscopus collybita|Turdus philomelos|Petronia petronia|Turdus iliacus|Regulus ignicapilla|Motacilla cinerea|Sturnus unicolor|Anthus pratensis|Fringilla montifringilla|Corvus corax|Loxia curvirostra|Lullula arborea|Dendrocopos major|Aegithalos caudatus|Chloris chloris|Carduelis carduelis|Lophophanes cristatus|Buteo buteo|Serinus serinus
    476 cf. Ulmus parvifolia, Rosa cathayensis, Bauhinia variegata, Hibiscus rosa-sinensis, Jacaranda mimosifolia, Iris, Araceae, Hibiscus, Washingtonia filifera, Lantana, Parkinsonia aculeata, Thevetia peruviana, Bougainvillea spectabilis, Prosopis
    476 Prosopis velutina, Celtis pallida, Erodium cicutarium, Marah gilensis, Gilia flavocincta, Descurainia pinnata, Thysanocarpus curvipes, Uropappus lindleyi, Pholistoma auritum, Caulanthus lasiophyllus, Phoradendron californicum, Simmondsia chinensis, Arabis perennans, Camissonia micrantha,, Galium aparine, Canotia holacantha, Parkinsonia microphylla, Echinocereus engelmannii, Opuntia engelmannii, Cylindropuntia acanthocarpa var. thornberi, Carnegiea gigantea, Aristida purpurea var. nealleyi, Eschscholzia californica ssp. mexicana, Dichelostemma capitatum ssp. pauciflorum, Amsinckia menziesii var. intermedia, Rumex sp., Lycium sp., Sphaeralcea sp..
    476 Pinus edulis, Juniperus osteosperma
    476 Penstemon cen., Bromus tec., B. hor., Keckiella te., Fremontodendron c., Quercus lob., Q. gar., Q. john-t., Q. wisl., Pinus mon., Argemone mun., Cordylanthus rig., Chorizanthe xan., Stephanomeria exi., Chlorogalum, Xanthium spi., Thermopsis cal., Asclepias fas., Eriogonum (ann.), E. nudum, Clarkia, Perideridia pri., Solidago cal., Epilobium bra., Tragopogon du., Cirsium occ., Adenostoma fas., etc.
    476 Fraxinus velutina, Salix exigua, Salix gooddingi, Tamarix ramosissima, Chilopsis linearis, Melilotus alba, Heterotheca subaxillaris, Ambrosia psilostachya, Artemisia ludoviciana, Hymenothrix wrightii, Brickellia floribunda, Parthenocissus vitacea, Solidago, Brickellia californica, Erigeron oreophilus, Amauriopsis dissecta, Solidago wrightii, Gutierrezia sarothrae, Ipomopsis aggregata, Solanum rostratum, Verbesina encelioides, Xanthium strumarium, Eragrostis pectinacea, Eragrostis cilianensis, Salvia reflexa, Polanisia dodecandra, Baccharis sarothroides, Lactuca serriola, Amsonia palmeri, Chamaesyce micromera, Chamaesyce glyptosperma, Chamaesyce hyssopifolia, Chamaesyce serpyllifolia, Physalis neomexicana and Leptochloa panicea ssp. Brachiata
    476 Chamaesaracha coniodes
    476 Arundo, Salix sp., Toxicodendron diversilobum, Astragalus trichopodus phoxus, Sambucus nigra caerulea, Phacelia viscida albiflora, Melilotus indicus, Ceataurea benedicta, Croton californicus, Brassica nigra, Urtica urens along river wash. Rhus integrifolia, Juglans californica, Salvia leucophylla, Encelia californica on slopes
    475 Pinus ponderosa, Ceanothus fendleri, Quercus gambelii, Arabis, Castilleja linariifolia, Artemisia carruthii, Lotus wrightii, Machaeranthera canescens, Eriogonum racemosum, Thinopyrum intermedium, Heterotheca villosa, Verbascum thapsus, Erigeron eximius, Elymus elymoides, Verbena bracteata, Ipomopsis aggregata var. cf maculata, Bromopsis inermis, Solidago velutina, Heliomeris longifolia.
    475 Pinus monophylla, Juniperus osteosperma, Ptelea trifoliata, Quercus emoryi, Q. grisea, Q. turbinella, Fendlera, Garrya flavescens, Amelanchier utahensis, Agave utahensis, Artemisia tridentata, Poa fendleriana, Galium stellatum, Ephedra viridis, Rhus aromatica, Ceanothus greggii, Penstemon palmeri, Oryzopsis, Chamaebatiaria
    474 Convolvulus arvensis
    473 Scirpus sps.
    473 Oenanthe sarmentosa
    471 uncoded: Picea
    471 Salix interior
    468 Salix gooddingi, Baccharis salicifolia, Tamarix ramosissima, Chilopsis linearis, Brickellia floribunda, Brickellia californica, Artemisia campestris, Gutierrezia sarothrae, Hymenothrix wrightii, Hymenothrix loomisii, Sporobolus cryptandrus, Dieteria sp., Melilotus alba, Boerhavia coccinea, Phaseolus angustifolius, Datura wrightii, Dalea albiflora, Chamaesyce serpyllifolia, Chamaesyce capitellata, Chamaesyce prostrata, Chamaesyce revoluta, Chamaesyce micromera, Chamaesyce hyssopifolia, Ipomopsis aggregata, Ipomopsis multiflora, Eriogonum palmerianum, Salvia reflexa, Sanvitalia abertii, Leptochloa panicea, Eriochloa acuminata, Chloris virgata, Digitaria californica, Mirabilis albida, Mirabilis coccinea, Hedeoma nana, Pseudognaphalium canescens and Rumex mexicanus
    468 Riparian and Chaparral with Adenostoma fasciculatum, Quercus agrifolia, Q. xacutidens, Rhus ovata, Hesperoyucca whipplei, and Dicentra chrysantha. Note: most of the area burned in recent years
    468 Prosopis glandulosa torreyana, Bahiopsis parishii, Senegalia greggii, Stephanomeria pauciflora, Pleurocoronis pluriseta, Sphaeralcea ambigua, Antirrhinum filipes, Krameria bicolor, Trixis californica, Parkinsonia florida, Hilaria rigida, Funastr . . .
    468 Pinus edulis, Pinus ponderosa, Juniperus deppeana, Bouteloua gracilis, Bouteloua curtipendula, Bouteloua simplex, Lycurus, Eragrostis intermedia, Bromus, Muhlenbergia sinuosa, Eragrostis mexicana, Panicum hirticaule, Aristida adscensionis, Sphaeralcea, Xanthisma gracile, Hymenothrix wislizenii, Erigeron divergens, Artemisia carruthii, Guilleminea densa, Garrya wrightii, Cercocarpus breviflorus, Cylindropuntia, Commelina dianthifolia, Tagetes micrantha, Pectis, Calliandra humilis, Nama dichotomum, Verbascum thapsus, Dalea filiformis, Desmodium rosei, Dalea polygonoides, Diodia teres, Ipomoea costellata, Hedeoma oblongifolia, Cyperus esculentus, Cyperus fendlerianus.
    468 Muhlenbergia emersleyi, Comandra umbellatum, Antennaria, Opuntia engelmannii, Linum, Pseudognaphalium canescens, Houstonia, Arbutus arizonica, Quercus hypoleucoides, Quercus emoryi, Q. oblongifolia, Q. turbinella, Rhus trilobata, Juniperus deppeana, Pinus engelmannii, P. discolor, P. leiophylla chihuahuana, Cercocarpus montanus paucidentatus, Ageratina herbacea, Brickellia amplexicaulis, B. grandiflora, Bahia dissecta, Tagetes lemmoni, Muhlenbergia sinuosa, Gutierrezia wrightii, Valeriana sorbifolia.
    468 Lupinus, Astragalus, Medicago, Veronica, Celtis, Draba, Sisymbrium, Thamnosma, Phoradendron, Galium, Calyptocarpus, Glandularia spp., Lamium, Parietaria, Linaria, Berberis, Lesquerella, Oxalis, Malva, Chaerophytum, Corydalis, Bromus, Anagalis, Parthenium, Heliotropium, Rhus
    468 Eriodictyon trichocalyx, E. parryi, Quercus wislizeni, Q. chrysolepis, Penstemon centranthifolius, Eriastrum densifolium, Ericameria nausiosa, Camissoniopsis hirtella, Bromus tectorum, B. carinatus, Eriophyllum confertiflorum, Cryptantha muricata, Garrya flavescens, Tauschia parishii, Eriogonum saxatile, Orobanche fasciculata, Sidotheca trilobata, etc.
    468 Achnatherum hymenoides, Acroptilon repens, Agrostis stolonifera, Atriplex canescens, Carduus nutans, Chrysothamnus nauseosus, Elaeagnus angustifolia, Heterotheca villosa, Machaeranthera canescens, Melilotus officinalis, Mentzelia multiflora, Mirabilis coccineus, M. multiflora, Muhlenbergia asperifolia, Populus deltoides, Salix exigua, S. lucida, Scirpus acutus, S. pungens, Sporobolus airoides, S. cryptandrus, Tamarix ramosissima, Thelesperma megapotamicum, Typha domingensis, Ulmus pumila, and Xanthium strumarium.
    468 Abutilon mollicomum, Agave chrysantha, Aristida ternipes, Artemisia ludoviciana, Astrolepis sinuata, Bouteloua curtipendula, B. gracilis, Cercocarpus montanus, Cheilanthes wrightii, Dalea albiflora, Dudleya saxosa, Echinocereus coccineus, Ericameria cuneata, E. laricifolia, Erigeron oreophilus, Eriodictyon angustifolium, Eriogonum wrightii, Garrya wrightii, Gnaphalium canescens, Juniperus deppeana, Lotus rigidus, Mimosa biuncifera, Mirabilis bigelovii, Muhlenbergia emersleyi, Nolina microcarpa, Opuntia chlorotica, O. engelmannii, Pinus edulis, Poa fendleriana, Ptelea trifoliata, Quercus emoryi, Q. turbinella, Rhus ovata, R. trilobata, Trixis californica, and Yucca baccata.
    467 on same slide: IPV6.856868
    466 Aster subulatus
    465 Querqus robur
    465 Cirsium vulgare
    464 Tamarix, Hymenoclea, Acacia greggii, Senecio flaccidus monoensis, Baileya multiradiata, Amsinckia, Baccharis salicifolius, Salix gooddingii, Cirsium neomexicanum, Pectocarya setosa, Stephanomeria exigua, Boerhavia coccinea, Ambrosia dumosa, Menodora scabra, Chorizanthe brevicornu, Camissonia californica.
    464 Grindelia squarrosa
    463 has background sounds: Turdus philomelos
    463 Wahlenbergia sp.
    462 Vernonia
    462 Lycium andersonii wrightii
    462 Hibiscus dunadatus, Sphaeralcea cf. ambigua, Ambrosia dumosa, Encelia farinosa, Nicotiana obtusifolia, Fouquieria splendens, Lycium, Argythamnia lanceolata, Krameria grayi, Larrea tridentata, Parkinsonia microphylla, Cylindropuntia bigelovii, Ferocactus cylindraceous, Pennisetum setaceum
    462 Ceanothus greggii, Opuntia engelmannii, Canotia holacantha, Parkinsonia microphylla, Encelia farinosa, Larrea tridentata, Baileya multiradiata, Psilostrophe cooperi, Calliandra eriophylla, Gilia flavocincta, Melampodium leucanthum, Phacelia ramosissima, Dodonaea viscosa, Prosopis velutina, Acacia greggii, Eriogonum ripleyi, Eriogonum fasciculatum, Eriogonum inflatum, Mammillaria grahamii, Echinocereus engelmannii, Parthenium incanum, Erodium texanum, Cuscuta indecora, Tiquilia canescens, Machaeranthera pinnatifida, Astragalus nuttallianus, Nemacladus glanduliferus, Juniperus sp., Cylindropuntia bigelovii, Fouquieria splendens, Calochortus kennedyi, Lycium sp., Eschscholzia californica ssp. mexicana.
    462 Brazoria, Daucus, Castilleja, Linum, Phlox, Sabatia, Rudbeckia, Anagalis, Monarda, Salvia, Sphaeralcea, Gaiilardia, Scutellaria, Nama, Phacelia, Verbena, Acalypha, Engelmannia, Gaura, Mentzelia, Hymenopappus
    462 Allionia incarnata
    461 oak
    461 Melanthera aspera
    460 Opuntia engelmannii
    460 Camissonia californica, Salvia columbariae, Notholaena standleyi, Argythamnia, Eriogonum fasciculatum, Plagiobothyrs arizonicaus, Pectocarya, Bowlesia, Simmondsia chinensis, Cercidium microphyllum, Lycium exsertum, Prosopis velutina, Mirabilis bigelovii, Eriogonum wrightii, Cylindropuntia acanthocarpa, Mammillaria grahamii, Ayenia, Porophyllum gracile, Thysanocarpus, Baccharis salicina, Calliandra eriophylla, Agave chrysantha, Lepidium.
    459 Tropical Deciduous Forest/Riparian with Populus brandegeei, Quercus tuberculata, Baccharis salicifolia, Lysiloma divaricatum, Plumeria rubra, Washingtonia robusta, Chloracantha spinosa, Pachycereus pecten-aboriginum, & Karwinskia humboldtiana
    459 Rhus trilobata
    459 Picea pungens, Alnus incana ssp. tenuifolia, Picea pungens, Ribes inerme, Heracleum maximum, Rudbeckia laciniata, Equisetum arvense, Fragaria virginiana ssp. glauca, Geranium richardsonii
    459 Gilia scopulorum, Cryptantha utahensis, Lepidium fremontii, Cryptantha nevadensis, Gutierrezia microcephala, Gilia cana ssp. speciformis, Gilia clokeyi, Atriplex confertifolia, Phacelia rotundifolia, Chaenactis stevoides, Physalis crassifolia, Tricardia watsonii, Psorothamnus arborescens var minutifolius, Eriogonum fasciculatum var polifolium, Sporobolus flexuosus, Lepidium campestre, Bahiopsis reticulata, Atrichoseris platyphylla, Eucnide urens, Eriogonum heermannii, Mentzelia albicaulis, Monoptilon belloides, Chorizanthe rigida, Aliciella latifolia, Langlosia setosissima ssp. punctata, Encelia virginensis, Eremogone macradenia var macradenia
    458 Verbesina encelioides exauriculata
    456 coletado em: No meio de agregado de Petaloconchus varians.
    456 Senegalia greggii, Encelia farinosa, Bahiopsis parishii, Sphaeralcia ambigua, Ephedra, Trixis californica, Hyptis emoryi, Pleurocoronis pluriseta, Peucephyllum schottii, Larrea tridentata, Perityle emoryi, Parieteria hespera, Lupinus arizonicus, Lotus strigosus, Camissonia brevipes, C. claviformis, Phacelia distans, P. crenulata, etc.
    456 Salix, Quercus chrysolepis, Q. agrifolia, Q. wislizeni, Calocedrus decurrens, Alnus rhombifolia, Platanus racemosa, Ribes nevadensis, Garrya flavescens, Polystichum imbricans, Osmorhiza brachypoda, Delphinium parryi, Cardamine californica, Agoseris retrorsa, Claytonia, Carex, Nemophila, Sedum, etc.
    456 Oak Woodland/Wetland vegetation with Quercus agrifolia, Baccharis salicifolia, Ambrosia psilostachya, Artemisia douglasiana, Toxicodendron diversilobum, Vitis girdiana, Schoenoplectus californicus, & Schoenoplectus americanus
    456 Hermbstaedtia glauca
    456 Dominants include Acmispon maritimus, Hirschfeldia incana, Erodium brachycarpum, Cryptantha muricata, Bromus diandrus, Calystegia macrostegia, and Acmispon glaber seedlings, resprouting perennials include Rhamnus ilicifolia, Toxicodendron diversilobum, Salvia apiana, Acourtia microcephala, Marah macrocarpa, Lomatium lucidum, Dryopterus arguta, Quercus agrifolia agrifolia (trunk and upper branches rsprt. on 2 trees), Adenostoma fasciculatum, Rhus integrifolia, Quercus durata var. gabrielensis, and Juglans californica
    456 Camissonia pallida, Veronica peregrina, Malva parviflora, Lepidium medium , Uropappus lindleyi, Calndrinia ciliata, Poaceae, Herniaria cinerea, Microsteris gracilis, Plantago spp., Nothoscordum bivalve, Erodium cicutarium, Thysanocarpus curvipes, Sphaeralcea rusbyi, Calochortus flexuosus, Oxybaphus coccineus, Polygonum aviculare, Capsella bursa-pastoris, Erigeron divergens
    456 Berkheya sp.
    455 Silene antirrhina, Nolina cf. microcarpa, Frangula betulifolia obovata, Tamarix, Phacelia filiformis, Andropogon glomeratus, Melilotus officinalis, Flaveria macdougalii, Gilia clokeyi; on slopes Ferocactus cylindraceus, Opuntia engelmannii/phaeacantha, Ephedra, Aloysia wrightii, Echinocereus triglochidiatus, Thymophylla pentachaeta, Hedeoma nana, Agave utahensis utahensis, Brickellia longifolia, Baccharis sarothroides, Acacia greggii, Hesperodoria salicina, Bebbia juncea, Sphaeralcea, Encelia farinosa, Stephanomeria pauciflora, Brickellia coulteri, Viguiera parishii, Zizyphus obtusifolia, Xanthisma canescens, Porophyllum gracile, Gutierrezia sarothrae, Lycium torreyi, Baccharis sergiloides, Mammillaria grahamii, Funastrum cynanchoides.
    453 Monarda fistulosa
    453 Juniperus
    451 Salix lasiolepis, Populus angustifolia, Amorpha fruticosa, Festuca arundinaceae, Dactylis glomerata, Juncus saximontanus, Scirpus microcarpus, Agrostis stolonifera, uplands: Pinus ponderosa, Juniperus deppeana, Quercus gambelii
    451 Larrea tridentata, Bougainvillea spectabilis, Sphaeralcea cf. emoryi, Tamarix chinensis, Populus fremontii, Encelia farinosa, Pennisetum setaceum, Fraxinus uhdei, Fouquieria splendens, Senna phyllodinea, Caesalpinia pulcherrima
    450 with Cholorocanthus spinosa, Ambrosia ambrosiodes, Salix bonplandiana, Baccharis salicifolia, Ludwigia octovalvis, Washingtonia robusta, Cryptostegia grandiflora, Lysiloma divaricatum, Riccinus communis, Tacoma stans.
    450 original label stored with this specimen: IP.412706
    450 has background sounds: Agelaius phoeniceus
    450 grass
    450 Quercus oblongifolia, Q. 'grisea,' Q. viminea, Eysenhardtia, Mimosa dysocarpa, Salvia, Dasylirion, Agave, Melinis repens, Hesperidanthus, Aspicarpa, Ipomoea, Bommeria, Astrolepis sinuata, Rhus aromatica, Zuloagaea, Bouteloua curtipendula, Brickellia prin
    450 Opuntia engelmannii, O. macrocentra, Krameria, Trianthema portulacastrum, Fouquieria splendens, Senna covesii, Cylindropuntia acanthocarpa, Ferocactus wislizeni, Prosopis velutina, Ambrosia eriocentra, Pectis papposa, Chamaesyce, Yucca elata, Erodium texanum, Lycium, Pleuraphisn jamesii, Grusonia kunzii, Cercidium floridum.
    450 Eschscholzia californica subsp., mexicana, Brassica tournefortii, Pennisetum ciliare, Pennisetum setaceum, Mimulus guttatus, Encelia farinosa, Erigeron, Celtis pallida, Acacia greggii, Brickellia, Ambrosia ambrosioides, Sarcostemma cynanchoides, Artemisia ludoviciana, Bromus rubens, Hyptis emoryi, Parkinsonia microphylla, Salvia columbariae, Chorizanthe brevicornu, Bebbia juncea, Pluchea sericea, Eriogonum fasciculatum, Bowlesia incana, Lepidium lasiocarpum, Eriastrum eremicum, Gilia scopulorum, Marina parryi, Erigeron divergens, Penstemon parryi, Senna covesii
    450 Coastal Sage Scrub/Chaparral with Salvia munzii, Bahiopsis laciniata, Rhus integrifolia, Frazinus parryi, Lotus scoparius, Baccharis sarothroides, Platanus racemosa, Ptelea aptera, and Ribes speciosum
    450 Clematis ligusticifolia
    450 Cercidium microphyllum, Carnegiea gigantea, Cylindropuntia acanthocarpa, C. leptocaulis, C. fulgida, Celtis pallida, Echinocereus fasciculatus, Ferocactus cylindraceus, Lycium, Prosopis velutina, Olneya tesota, Dodonaea viscosa, Eriogonum wrightii, E. fasciculatum, Ephedra, Sphaeralcea, Melampodium leucanthum, Pectocarya, Plagiobothrys arizonicus, Phacelia distans, Lupinus concinnus, Isocoma acradenia, Gutierrezia, Acourtia wrightii, Ambrosia ambrosioides.
    450 Aves / Passeriformes / Parulidae / Seiurus / aurocapilla
    450 Acacia greggii, Larrea tridentata, Aloysia wrightii, Digitaria californica, Bouteloua curtipendula, Salazaria mexicana, Keckiella antirrhinoides, Desmodium procumbens, Euphorbia eriantha, Boerhavia intermedia, Pellaea truncata, Janusia gracilis, Galium stellatum, Physalis crassifolia, Quercus turbinella, Monardella arizonica, Rhus aromatica, Artemisia ludoviciana
    450 Acacia constricta, Mimosa aculeaticarpa var. biuncifera, Gutierrezia sarothrae, Amaranthus palmeri, Amaranthus fimbriatus, Bouteloua aristidoides, Bouteloua barbata, Sporobolus contractus, Kallstroemia grandiflora, Chamaesyce florida, Pectis rusbyi, Eragrostis lehmanniana, Aristida adscensionis, Bahia dissecta, Portulaca halimoides, Portulaca oleracea, Solanum elaeagnifolium, Ipomoea cristulata, Ipomoea hederacea, Chamaesyce serpyllifolia, Eragrostis pectinacea, Cyperus esculentus, Muhlenbergia fragilis, Aristida ternipes var. gentilis, Mollugo cerviana
    450 10259 - Prunella modularis  Linnaeus, 1758
    450 10138 - Coturnix coturnix  Linnaeus, 1758
    449 Rhus aromatica
    449 Cotton
    449 Bidens
    448 Salix exigua, Quercus turbinella, Chrysothamnus nauseosus junceus, Yucca baccata, Mirablilis multiflora, Xylorhiza tortifolia,  Artemisia ludoviciana, Rhus trilobata simplicifolia, Thymophylla pentachaeta, Calochortus flexuosus, Acacia greggii, Isocoma acradenia, Encelia farinosa, E. resinosa, Brickellia atractyloides, B. longifolia, Opuntia basilaris longiareolata, O. engelmannii, O. polyacantha, Echinocereus, Sphaeralcea grossulariifolia, Porophyllum gracile, Cryptantha capitatum, Eriogonum inflatum, Phacelia crenulata, Pholistoma auritum, Anemone tuberosa, Mentzelia albicaulis, Gilia inconspicua, Cryptantha maritima, Nemacladus, Cryptantha confertiflora.
    448 Pinus jeffreyi, P. lambertiana, Calocedrus decurrens, Abies concolor, Alnus rhombifolia, Quercus kelloggii, Arctostaphylos patula, Ribes nevadense, Ceanothus cordulatus, Pedicularis semibarbata, Monardella linoides, Hieracium albiflorum, Calochortus invenustus, etc.
    448 Phacelia arizonica
    448 Oak Woodland/Riparian with Quercus agrifolia, Quercus engelmannii, Salix lasiolepis, Baccharis salicifolia, Platanus racemosa, Toxicodendron diversilobum, Malosma laurina, and Carex spp.
    448 Mammillaria grahamii, Cryptantha pterocarya, Echinocereus fasciculatus, Pterostegia drymarioides, Uropappus lindleyi, Stylocline micropoides, Ephedra, Acacia greggii, Pluchea, Lotus rigidus, Encelia farinosa, Opuntia engelmannii, O. basilaris longiareolata, Maurandella antirrhiniflora, Thysanocarpus curvipes, Astragalus nuttallianus, Pholistoma auritum, Amsinckia, Lequerella purpurea, Brickellia longifolia, B. atractyloides, Trixis califronica, Bernardia incana,  Sarcostemma, Datura wrightii, Mirabilis bigelovii, Acourtia wrightii, Anemone tuberosa.
    448 Large, monotypic patch of Viguiera purisimae in Coastal Sage Scrub with Artemisia californica, Viguiera laciniata, Salvia apiana, Malosma laurina, Foeniculum vulgare, Avena barbata and Bromus madritensis ssp. rubens.
    448 Host: Cespedesia spathulata
    448 Canotia holacantha, Yucca baccata, Dudleya collomiae, Encelia frutescens, Cercocarpus montanus, Echinocereus engelmannii, Eriogonum fasciculatum, Prosopis velutina, Ericameria laricifolia, Dasylirion wheeleri, Calliandra eriophylla, Dodonaea viscosa, Baccharis sarathroides, Atriplex canescens, Psilostrophe cooperi, Dalea formosa, Amsinckia menziesii intermedia, Brickellia coulteri, Penstemon eatoni, Castilleja exserta exserta, Phacelia crenulata, Anemone tuberosa, Lesquerella purpurea, Gilia scopulorum, Menodora scabra, Calochortus ambiguus, Sphaeralcea ambigua, Erysimum capitatum, Centaurea melitensis, Lomatium nevadense, Hordeum pusillum, Melampodium leucanthum.
    448 Acacia constricta, Chilopsis linearis, Yucca baccata, Bouteloua curtipendula, Eragrostis lehmanniana, Sporobolus cryptandrus, Mimosa biuncifera, Aristida ternipes, Eriogonum abertianum, Muhlenbergia rigens, Ambrosia confertiflora, Bothriochloa barbinodis, Andropogon glomeratus, Baccharis emoryi
    447 on same slide: IPV6.856404
    447 Mentzelia pumila
    446 original label stored with this specimen: IP.414127
    446 Pinus, Quercus
    446 Holodiscus discolor
    445 has host: Microtus arvalis
    444 Ericameria arborescens
    444 Arctostaphylos hookeri subsp. hookeri
    442 Populus tremuloides, Abies concolor, Picea engelmannii, Potentilla, Eriogonum oval(?), Ipomopsis aggregata (pink-- occasional to uncommon), Symphoricarpos, Linum, Ericameria parryi nevadensis, Robinia neomexicana, Berberis repens, Juniperus communis, Holodiscus dumosus, Heliomeris multiflora, Castilleja linariifolia , Antennaria rosulata, Androsace septentrionalis, Dracocephalum parviflorum, Hymenoxys subintegra, Gutierrezia sarothrae, Melilotus officinalis, Chenopodium leptophyllum, Arenaria fendleri, Bromus carinatus, Thinopyrum intermedium, Medicago sativa.
    442 Fraxinus velutina, Populus fremontii, Salix gooddingii, Chilopsis linearis, Prosopis velutina, Acacia greggii, Baccharis sarothroides, Baccharis salicifolia, Brickellia floribunda, Xanthium strumarium, Heterotheca subaxillaris, Datura wrightii, Amaranthus palmeri, Solanum elaeagnifolium, Gaura mollis, Boerhavia coccinea, Eragrostis pectinacea, Eragrostis cilianensis, Sporobolus cryptandrus, Sporobolus contractus, Chloris virgata, Eriochloa acuminata, Digitaria sanguinalis, Echinochloa crus-galli, Acalypha neomexicana, Sanvitalia abertii, Chamaesyce hyssopifolia, Chamaesyce capitellata, Chamaesyce glyptosperma, Chamaesyce serpyllifolia, Chamaesyce micromera, Cyperus esculentus, Solanum rostratum, Polanisia dodecandra
    442 Carex siccata, Picea pungens, Pinus ponderosa, Pseudotsuga menziesii, Populus tremuloides, Juniperus communis, Picea engelmannii, Senecio neomexicanus, Pseudocymopterus montanus, Hymenoxys subintegra, Prunella vulgaris, Rumex acetosella, Erigeron flagellaris, Cryptantha setosissima, Achillea lanulosa, Potentilla hippiana, Eriogonum racemosum, Elymus elymoides, Phacelia heterophylla, Dactylis glomerata, Phleum pratense, Juncus ensifolius, Geranium caespitosum, Veronica peregrina, Erigeron formosissimus, Carex siccata
    442 Artemisia tridentata, Gutierrezia microcephala, Phacelia fremontii, Loeselia mathewsii, Purshia tridentata, Ephedra viridis, Stipa hymenoides, Boechera pulchra, Bromus tectorum, B. rubens, Prunus fasciculata, Ericameria linearifolia, Stipa parishii, Yucca schidigera, Junciperus californicus, Aristida purpurea, Erodium cicutarium
    442 Anemone obtusiloba, Artemesia sp., Aster diplostephioides, Astragalus floridus, Carex spp., Kobresia spp., Lagotis brachystachys, Lancea tibetica, Leontopodium nanum, Microula sikkimensis, Poa poophagorum, Poa tibetica, Potentilla nivea, Salix oritrepha, Stipa purpurea, Taraxacum leucanthum, Trigonella ruthenica
    441 Rhus microphylla, Larrea tridentata, Parthenium incanum, Opuntia santa-rita, Mortonia scabrella, Fouquieria splendens, Acacia constricta, Prosopis velutina, Dasylirion wheeleri, Cylindropuntia spinosior, Eremothera chamaenerioides, Physalis fendleri, Bouteloua curtipendula, Bouteloua eriopoda, Eragrostis lehmanniana, Descurainia pinnata, Viguiera dentata, Allium macropetalum, Sisymbrium irio, Plantago patagonica, Linum puberulum
    441 Malosma laurina, Atriplex glauca, Eriogonum fasciculatum, Rhus integrifolia, Yucca schidigera, Opuntia ficus-indica, Isomeris arborea, Centaurium melitensis, Glebionis coronarium
    441 Lomatium dissectum
    441 Coastal Sage Scrub and Oak Woodland with Quercus agrifolia, Q. engelmannii, Malosma laurina, Rhus integrifolia, Salvia mellifera, Lotus scoparius, and Senecio linearifolia
    441 Cape Lowlands vegetation with Lysiloma candidum, Jatropha cinerea, Cyrtocarpa edulis, Pachycereus pringlei, Parkinsonia florida, Jatropha cuneata, Melochia tomentosa, Euphorbia magdalenae, and Euphorbia xanti
    441 Baccharis sarothroides, Prosopis velutina, Fraxinus velutina, Baccharis salicifolia, Populus fremontii, Acacia greggii, Salix gooddingii, Tamarix chinensis, Sonchus oleraceus, Rafinesquia sp., Sisymbrium irio, Bromus rubens, Boerhavia sp., Allionia sp., Lupinus sp., Amsinckia menziesii, Plantago ovata, Sphaeralcea sp., Castilleja exserta, Castilleja sp., Tetraneuris acaulis
    440 on same slab: IP.595612|on same slab: IP.595611
    440 has background sounds: Emberiza citrinella
    440 Pinus edulis, Juniperus osteosperma, Hesperostipa, Coleogyne ramosissima, Frasera albomarginata, Yucca elata utahensis, Y. baccata, Y. elata x Y. baccata, Forsellesia nevadensis, Quercus turbinella, Cercocarpus montanus, Agave utahensis utahensis, Ceanothus greggii, Gutierrezia sarothrae, Opuntia polyacantha erinacea, Artemisia spp., Achnatherum hymenoides, Amelanchier utahensis, Ephedra viridis, Penstemon eatonii.
    440 Juniperus coahuilensis, Pinus monophylla, Quercus turbinella, Nolina microcarpa, Echinocereus fasciculatus, Opuntia phaeacantha, Berberis haematocarpa, Ceanothus greggii var. vestitus, Cercocarpus montanus, Lotus rigidus, Ziziphus obtusifolia.
    440 Encelia californica, Simmondsia chinensis, Pennisetum setaceum, Opuntia, Cylindropuntia, Schinus spp, Salix, Baccharis salicifolia, Sonchus oleraceus, Typha, Schismus barbatus.
    440 Carex athrostachya, Alopecurus aequalis, Taraxacum officinale, Gnaphalium exilifoium, Gayophytum diffusum, Potentilla norvegica, Verbascum thapsus, Agrostis scabra, Carex utriculata, Hymenoxys subintegra
    439 on same slab: IPV8.903600
    439 Verbesina
    438 Pinus edulis, Juniperus
    438 10245 - Phylloscopus collybita  Vieillot, 1817
    437 Quercus grisea, Q. oblongifolia, Juniperus, Prosopis, Dodonaea viscosa, Digitaria sanguinalis, Hybanthus attenuatus, Cuphea wrightii, Echinochloa colona, Cyperus squarrosus, Ipomoea costellata, I. cristulata, Condalia correllii, Manihot rubricaulis, Coursetia caribaea, Gomphrena nitida, Ayenia filiformis, Dicondra brachypoda, Melampodium cupulatum
    437 Populus fremontii, Cylindropuntia acanthocarpa, Fouquieria splendens, Carnegiea gigantea, Simmondsia chinensis, Euphorbia arizonica, Opuntia engelmannii, Cottsia gracilis, Salix gooddingii, Fraxinus velutina, Celtis pallida, Aristolochia watsonii, Helianthus annuus, Boerhavia sp., Dodonaea viscosa, Datura wrightii, Xanthium sp., Euphorbia sp., Marina sp.
    437 Abies concolor, Pinus lambertiana, Prunus emarginata, Calocedrus decurrens, Ribes sp., Ceanothus cordulatus, Lupinus sp., Carex sp., Taraxacum officinale, Poa sp., Collinsia parviflora, Rumex acetosella, Potentilla sp., Achillea millifolium, Hackelia sp., Cardamine sp., Dicentra formosa, Equisetum sp., Mimulus sp.
    435 stor nælde (Urtica dioica)
    435 Sonoran Desert Scrub; Eriogonum spp., Larrea tridentata, Cylindropuntia spp. Psothamnus emoryii, Jojoba chinensis
    435 Pinus monophylla, Coleogyne ramosissima, Juniperus osteosperma, Yucca baccata, Y. brevifolia, Quercus turbinella, Ericameria liniarifolia, Fallugia paradoxa, Purshia stansburiana, Thamnosma montana, Castilleja chromosa, Aristida purpurea, Salvia dorrii, Stipa speciosa, Cylindropuntia acanthacarpa, Baileya multiradiata, fraxinus anomala, Arctostphylos pungens, Prunus fasciculata, Ephedra nevadensis, Bromus rubens, Vulpia octoflora, Oenothera albicaulis, Phacelia ivesiana, Cryptantha micrantha, C. circumscissa, Chorizantha brevicornu, Pectocarya setosa, Eriophyllum wallaceii
    435 Olneya tesota, Parkinsonia microphylla, Carnegiea gigantea, Stenocereus thurberi, Ambrosia dumosa, A. deltoidea, Cylindropuntia fulgida, Sebastiana, Fouquieria, Encelia farinosa, Hyptis emoryi, Solanum hindsianum, Fagonia laevis, Trixis californica, Commi
    435 Artemisia dracunculus, Aristida purpurea, Asclepias subverticillata, Berberis fremontii, Bouteloua gracilis, Ceanothus greggii, Cercocarpus montanus, Cucurbita foetidissima, Eragrostis curvula, Eriogonum wrightii, Euphorbia dentata, Forestiera pubescens, Gutierrezia sarothrae, Ipomoea purpurea, Juglans major, Juniperus osteosperma, Kochia scoparia, Marrubium vulgare, Matelea producta, Mirabilis longiflora, Opuntia whipplei, Pascopyrum smithii, Prunus serotina, Quercus emoryi, Rhus trilobata, Rosa woodsii, Salsola kali, Sporobolus airoides, and S. cryptandrus.
    434 Taraxacum officinale
    434 Riparian/Oak Woodland with Quercus agrifolia, Rhamnus ilicifolia, Sambucus mexicana, Toxicodendron diversilobum, Artemisia douglasiana, Mimulus guttatus, and Rorippa nasturtium-aquaticum
    434 Lake edge with Malvella leprosa, Petunia parviflora, Amaranthus spp., Glinus lotoides, Gnaphalium palustre, Crypsis schoenoides, and Juncus spp.
    434 Chrysothamnus nauseosus
    434 Amorpha fruticosa
    432 host, Sigmodon ochrognathus (Cricetidae)
    432 has host: Clethrionomys glareolus
    432 Riparian vegetation surrounded by Coastal Sage Scrub with Malosma laurina, Rhus integrifolia, Salix spp., Platanus racemosa, Amorpha fruticosa, Baccharis salicifolia, Fraxinus velutina, and Quercus agrifolia
    432 Parkinsonia florida, Psorothamnus spinosus, Larrea tridentata, Acacia greggii, Hymenoclea salsola, Bebbia juncea, Agave desertii, Hyptis emoryi, Viguiera parishii, Encelia farinosa, Opuntia bigelovii, O. ramosissima, Simmondsia chinensis, Palafoxia arida, Allionia incarnata, etc.
    432 Monarda citriodora
    432 Encontrado sobre: Enterolobium cyclocarpum
    432 Acacia neovernicosa, Parthenium incanum, Quercus pungens, Viguiera dentata, Tridens muticus, Rhus virens, Mortonia scabrella, Acacia constricta, Fouquieria splendens, Astrolepis cochisensis, Astrolepis integerrima, Bouteloua curtipendula, Bouteloua eriopoda, Dasylirion wheeleri, Erioneuron avenaceum, Lycurus setosus, Nolina texana, Panicum hallii
    431 Angophora floribunda
    430 Host: Hylesia lineata
    429 on same slab: IP.337752|on same slab: IP.337753|on same slab: IP.337754|on same slab: IP.337755|on same slab: IP.337756|on same slab: IP.337757|on same slab: IP.337758|on same slab: IP.337759|on same slab: IP.337760|on same slab: IP.337761|on same slab:
    429 Eriogonum fasciculatum, Silene antirrhina, Phacelia cryptantha, Mirabilis multiflora, Juniperus coahuilensis, Prosopis velutina, Ericameria laricifolia, Echinocereus fasciculatus, E. triglochidiatus, Bromus rubens, Cirsium, Keckiella antirrhinoides, Pellaea.
    429 Echinopsis, Cereus peruvianus, Agave angustifolia, Prosopis, Bauhinia variegata, Nerium oleander, Citrus, Morus alba, Lantana, Rosmarinus officianales, Pennisetum setaceum, Ruellia brittoniana, Bougainvillea spectabilis
    429 Baccharis salicifolia, Salix exigua, Populus fremontii, Stephanomeria pauciflora, Opuntia polyacantha erinacea, Brickellial ongifolia, Encelia farinosa, Acacia greggii, Prosopis glandulosa, Ephedra, Aristida, Machaeranthera pinnatifida, Sphaeralcea grossulariifolia.
    428 host, Butorides viridescens (Ardeidae)
    427 Sonoran Desert: Central Desert subregion with Celtis pallida, Dodonaea viscosa, Prosopis articulata, Condalia brandegeei, Cylindropuntia cholla, C. alcahes, and Brahea armata
    427 Sonoran Desert Scrub with Larrea tridentata, Olneya tesota, Fouquieria splendens, Ambrosia salsola, Opuntia basilaris, Ambrosia dumosa, & Lycium andersonii
    427 Colorado Desert Scrub with Larrea tridentata, Ambrosia dumosa, Cercidium floridum, Atriplex hymenelytra, Enceila farinosa, Fagonia pachyacantha, and Fouquieria splendens
    426 on same slide: IPV6.856906
    426 Mammalia / Didelphimorphia / Didelphidae / Metachirus / nudicaudatus
    426 Encontrado sobre: Guarea guidonia
    425 on same slide: IP.238722
    425 has background sounds: Corvus corone
    425 Salix exigua, S. gooddingii, Apocynum, Atriplex canescens, Chrysopsis villosa, Populus fremontii, Gutierrezia sarothrae, Brickellia longifolia, Fallugia paradoxa, Epipactis gigantea, Stanleya pinnata, Stephanomeria pauciflora, Asclepias latifolia, Tamarix parviflorus, Solidago velutina, Munroa squarrosa, Astragalus preussii preussii, Aristida purpurea, Rhus trilobata simplicifolia, Brickellia longifolia, Encelia resinifera resinifera, Sporobolus flexuosus, Frangula obovata, Artemisia ludoviciana, Eriogonum corymbosum aureum.
    425 Parkinsonia microphylla, Simmondsia chinensis, Prosopis velutina, Bromus rubens, Encelia farinosa, Ambrosia deltoidea, Opuntia chlorotica, Carnegiea gigantea, Cylindropuntia bigelovii, Cylindropuntia acanthocarpa, Erodium texanum, Erodium cicutarium, Cryptantha sp., Lupinus bicolor, Gutierrezia microcephala, Lycium berlandieri, Eriogonum fasciculatum, Aristida purpurea, Castilleja exserta, Pectocarya recurvata, Amsinckia menziesii, Ericameria laricifolia, Plantago patagonica, Gilia sp., Thysanocarpus sp.
    425 Amelanchier utahensis, Pseudotsuga menziesii, Salix gooddingii, Ericameria nauseosus, Rosa woodsii, Pinus edulis, Castilleja lineariifolia, Purshia stansburiana, Primula specuicola, Eurybia glauca, Agave utahensis kaibabensis, Solidago velutina, Shepherdia rotundifolia, Quercus gambelii, Chrysopsis villosa, Cirsium arizonicum arizonicum, C. arizonicum bipinnatifidum.
    424 Larrea tridentata, Acamptopappus sphaerocephalus, Allium lacunosum, Ambrosia dumosa, Ambrosia salsola, Cylindropuntia echinocarpa, Delphinium parishii, Dichelostemma capitatum, Encelia actoni, Ephedra nevadensis, Ericameria cooperi, Eriogonum fasciculatum, Eriogonum inflatum, Grayia spinosa, Lomatium mohavense, Lycium andersonii, Mirabilis laevis, Opuntia basilaris, Peucephyllum schottii, Poa secunda, Sclerocactus polyancistrus, Scutellaria mexicana, Sphaeralcea ambigua, Stephanomeria pauciflora, Stipa speciosa, Tetradymia stenolepis, and Xylorhiza tortifolia. Annuals: Acmispon brachycarpum, Amsinckia tessellata, Astragalus didymocarpus, Bromus madritensis, Camissonia campestris, Chaenactis carphoclinia, Chorizanthe brevicornu, Greeneocharis [Cryptantha] circumscissa, Cryptantha pterocarya, Eriophyllum pringlei, Erodium cicutarium, Eschscholzia minutiflora, Gilia brecciarum, Gilia latifolia, Lupinus concinnus, Lupinus microcarpus, Malacothrix coulteri, Mentzelia albicaulis, Pectocarya penicillata, Rafinesquia neomexicana, Salvia columbariae, Schismus barbatus, Stephanomeria exigua, Syntrichopappus fremontii, Tetrapteron palmeri, Triofolium gracilentum, and Trophidocarpum gracile.
    423 has host: Sorex vagrans
    423 Sonoran Desert Scrub/Pinyon & Juniper Woodland with Ambrosia salsola, Ephedra aspera, Acacia greggii, Prunus fremontii, Juniperus californica, Larrea tridentata, Agave deserti, Pinus monophylla, and Fouquieria splendens
    423 Maurandella antirrhiniflora, Artemisia ludoviciana, A. dracunculus, Silene antirrhina, Brickellia coulteri, Adiantum, Trixis californica, Bromus rubens, Penstemon eatoni, Crossosoma bigelovii, Rhus trilobata, Populus fremontii, Eriogonum fasciculatum, Perityle emoryi, Brickellia longifolia, Tamarix ramosissima, Typha domingensis, Nicotiana obtusifolia, Allionia incarnata, Salix exigua, S. gooddingii, Encelia farinosa, Porophyllum gracile, Acacia greggii, Datura wrightii, Eucnide urens, Apocynum cannabinum, Penstemon palmeri, Sonchus oleracea, Lactuca serriola, Larrea tridentata, Phacelia glechmiifolia, Sphaeralcea ambigua, Bebbia juncea, Cercis orbiculata, Baccharis sarothroides, Ericameria paniculata, Glandularia gooddingii, Viguiera parishii, Mimulus guttatus, M. cardinalis, Cirsium cf. mohavense, C. neomexicanum, Stephanomeria pauciflora, Psilostrophe sparsiflora, Juncus nevadense, Dieteria canescens.
    423 Disturbed, burned in 2003, Malosma laurina, Simmondsia chinensis, Viguiera laciniata, Marah macrocarpus, Hirschfeldia incana, Bromus rubens, Erodium spp.
    422 uncoded: Quercus
    422 Coastal sage scrub
    420 has background sounds: Turdus merula|Turdus viscivorus|Erithacus rubecula|Turdus philomelos|Spinus spinus|Fringilla coelebs|Parus major|Cyanistes caeruleus|Emberiza cirlus|Phylloscopus collybita|Troglodytes troglodytes|Sitta europaea|Coccothraustes coccothraustes|Picus sharpei|Petronia petronia|Certhia brachydactyla|Chloris chloris|Sturnus unicolor|Motacilla cinerea|Turdus iliacus|Sylvia atricapilla|Aegithalos caudatus|Corvus corax|Sylvia melanocephala|Lullula arborea|Anthus pratensis|Lophophanes cristatus|Carduelis carduelis|Serinus serinus|Buteo buteo
    420 Tropical Deciduous Forest with Lysiloma divaricatum, Jatropha cinerea, Erythrina flabelliformis, Pachycormus discolor, Plumeria rubra, Stenocereus thurberi, Pachycereus pecten-aboriginum, Ficus palmeri, Washingtonia robusta, & Fouquieria diguetii
    420 Pinus monophylla, Quercus cornelius-mulleri, Yucca brevifolia, Y. schidigera, Larrea tridentata, Scuttellaria mexicana, Prunus fasciculatus, Purshia tridentata, Lupinus excubitus, Baccharis sergeloides, Muhlenbergia rigens, etc.
    420 Opuntia phaeacantha, Opuntia engelmannii, Ferocactus wislizeni, Echinocereus fasciculatus, Mirabilis multiflora, Prosopis velutina, Yucca elata (Yucca arizonica?), Eriogonum wrightii, Coryphantha vivipara, Cylindropuntia spinosior, Berberis, Chenopodium, Plantago, Gilia, Acacia constricta Condalia, Linanthus aureus, Lotus humistratus, Dichelostemma capitatum, Uropappus lindleyi, Glandularia wrightii, Melampodium leucanthum, Lycium pallidum, Cryptantha muricata, Pectocarya recurvata, Plagiobothrys arizonicus, Plantago patagonica, Aristida purpurea purpurea, Aristida adscensionis.
    420 Oak Woodland/Coastal Sage Scrub/Grassland vegetation with Quercus agrifolia, Sambucus cerulea, Rhus integrifolia, Acmispon glaber, Stipa pulchra, Foeniculum vulgare, and Isocoma menziesii
    420 Fraxinus uhdei, Unknown T2, Unknown T1, Baccharis sarothroides, Juniperus chinensis, Albizia julibrissin, Bougainvillea spectabilis, Pinus halapensis, Rhus lancea, Tecomaria capensis, Morus alba, Lantana cf. camara, Melia azedarach, Washingtonia
    420 Coastal Sage Scrub/Grassland with Brachypodium distachyon, Avena fatua, Bloomeria crocea, Malosma laurina, Baccharis sarothroides, Corethrogyne filaginifolia, and Lolium multiflorum
    420 Chaparral with Adenostoma fasciculatum, Arctostaphylos glandulosa, Quercus xacutidens, Lotus scoparius, Helianthemum scoparium, Ceanothus spp., and Mimulus aurantiacus. Note area burned in the last few years.
    420 Atriplex canescens, Sporobolus contractus, Gutierrezia sarothrae, Bouteloua gracilis, Cylindropuntia whipplei, Eriogonum microthecum, Fallugia paradoxa, Enneapogon desvauxii, Muhlenbergia porteri, Aloysia wrightii, Prunus fasciculata, Parthenium incanum, Tragia ramosa, Ptelea trifoliata, Eriogonum jonesii, Artemisia bigelovii, Echinocactus polycephalus, Elymus elymoides, Setaria leucopila, Nicotiana obtusifolia, Chamaesyce revoluta
    420 Agave utahensis kaibabensis, Pinus edulis, Juniperus, Robinia neomexicana, Cordylanthus, Poa fendleriana, Eriogonum, Artemisia tridentata, Ericameria nauseosus, Ephedra, Townsendia, Achnatherum hymenoides, Sporobolus, Fraxinus, Yucca baccata, Quercus gambelii, Brickellila, Elymus elymoides, Penstemon, Bouteloua curtipendula, Machaeranthera tortifolia.
    420 10053 - Podarcis hispanica  Steindachner, 1870
    419 Host: Hampea appendiculata
    418 Pinus ponderosa, P. edulis, Juniperus deppeana, J. scopulorum, J. monosperma, Quercus gambelii, Purshia stansburiana, Eriogonum alatum, Castilleja, Penstemon linarioides, Oxytropis lambertii, Eriogonum racemosum, Opuntia, Antennaria, Artemisia ludoviciana, Viguiera longifolia annua, Geranium, Linaria dalmatica, Tragia.
    418 Larrea tridentata, Ambrosia dumosa, A. salsola, Encelia actonii, Scutellaria mexicana, Yucca schidigera, Xylorhiza tortifolia, Brickellia desertorum, Lepidium fremontii, Opuntia basilaris, Echinocereus engelmanii, Ephedra, Krameria, Mentzelia tridentata, Descurainia pinnata, Chaenactis fremontii, Phacelia rotundifolia, P. crenulata, and a diversity of other winter annuals
    417 Identity narrowed to 'californiaria & pallidata complex' by P.A. Opler 3/2019
    416 host, Canis rufus gregoryi (Canidae)
    416 Vicinity: Trifolium pratense L. 
    416 Parkinsonia microphylla, P. florida, Chamaesyce pediculifera, Pterostegia drymarioides, Lotus rigidus, Hyptis emoryi, Ambrosia ambrosioides, Simmondsia chinensis, Celtis pallida, Bebbia juncea, Trichachne californica, Nemacladus glanduliferus, Draba cuneifolia, Gilia stellata, Pellaea truncata, Galium stellatum, Muhlenbergia porteri, Hibiscus coulteri, Anemone tuberosa, Crossosoma bigelovii, Machaeranthera pinnatifida, Arabis peramoena, Parietaria hespera, Herissantia crispa, Geranium carolinianum, Claytonia perfoliata
    416 Juniperus, Phoradendron capitellatum, Amelanchier utahensis, Descurainia sophia, Pacelia affinis, Ceratocephala testiculata, Mimulus rubellus, Sisymbrium irio, Hordeum pusillum, Gilia flavocincta, Hilaria belangeri, Euphorbia spathulata, Malacothrix clevelandi, Lomatium nevadense, Phacelia crenulata, Cirsium neomexicanum, Eriodictyon, Nolina, Rhamnus crocea, Yucca baccata, Rhus ovata, Arctostaphylos, Pinus edulis, Opuntia engelmannii, Quercus turbinella, Q. dunnii.
    416 Imperata brevifolia, Baccharis salicifolia, Acer negundo, Prosopis glandulosa, Acacia greggii, Tamarix, Isocoma acradenia, Equisetum, Encelia farinosa, Brickellia atractyloides, B. longifolia, Haplopappus salicinus, Pleurocoronis pluriseta, Gallium stellatum, Capsella, Dyssodia, Opuntia basilaris longiareolata, O. chlorotica, O. engelmannii, Trixis californica, Sarcostemma cynanchoides, Porophyllum gracile, Cryptantha racemosa, Eriogonum inflatum, Muarandya antirrhiniflora, Janusia gracilis, Lepidium, Astragalus nuttallianus, Thysanocarpus, Pluchea purpurascens, Phacelia crenulata, Pholistoma auritum.
    414 Black Oak/Pine Woodland with Quercus kelloggii, Calocedrus decurrens, Pinus jeffreyi, Ceanothus palmeri, Cercocarpus betuloides, and Rosa californica
    414 Acacia constricta, Mimosa aculeaticarpa var. biuncifera, Rhus trilobata, Bouteloua eriopoda, Bouteloua curtipendula, Bouteloua barbata, Bouteloua aristidoides, Amaranthus palmeri, Portulaca oleracea, Portulaca halimoides, Asclepias nyctaginifolia, Cuscuta indecora, Aristida adscensionis, Aristida ternipes var. gentilis, Ipomoea hederacea, Chamaesyce florida, Chamaesyce hyssopifolia, Desmodium neomexicanum
    414 10244 - Phylloscopus bonelli  Vieillot, 1819
    414 10077 - Anas platyrhynchos  Linnaeus, 1758
    413 uncoded: Corylus avellana
    413 Riparian/Oak Woodland with Quercus agrifolia var. agrifolia, Platanus racemosa, Alnus rhombifolia, Artemisia californica, Malosma laurina, Heteromeles arbutifolia, & Toxicodendron diversilobum
    412 løn (Acer)
    410 parasitoid of Myotis dasycneme (Boie, 1825)
    410 Chaparral with Quercus xacutidens, Q. cornelius-mulleri, Ephedra californica, Eriodictyon trichocalyx, Eriogonum wrightii, Cylindropuntia ganderi, Ericameria linearifolia, Rhus ovata, Adenostoma sparsifolium, and Adenostoma fasciculatum
    408 Viguiera parishii, Tamarix ramosissima, Typha domingensis, Pluchea sericea, Cirsium neomexicanum, Isocoma acradenia, Melilotus officinalis, Centaurium arizonicum, Bebbia juncea, Encelia farinosa, Artemisia dracunculus, Senna covesii, Bothriochloa barbinodis, Tridens muticus, Polypogon semiverticillata, Eriogonum fasciculatum, Parietaria hespera, Populus fremontii; Larrea, Acacia greggii, Cylindropuntia whipplei, Ephedra aspera, Krameria erecta, Eriogonum inflatum.
    408 Taraxacum
    408 Senegalia greggii, Rhus trilobata, Ericameria linearifolia, Pleurocoronis pleuriseta, Salvia apiana, Cercocarpus betuloides, Arctostaphylos, Juniperus californica, Eriogonum fasciculatum, Eriogonum wrightii, Crossosoma bigelovii, Peucephylum schottii, Galium stellatum, Eriogonum saxatile, Lupinex excubitus, Cryptantha racemosa, etc.
    408 Riparian with Typha domingensis, Polygonum lapathifolium, Tamarix ramosissima, Baccharis salicifolia, Baccharis sarothroides, Eriogonum fasciculatum, Salix gooddingii, and Conyza canadensis
    408 Dominants include Lonicera subsplicata denudata, Calstegi macrostegia arrida, Acmispon maritimus, Chloroglum pomerideanum, Toxicodendron diversilobum, and Lupinus hirsutissimus, with Antirrhinum kelloggii, Acourtia microcephallus, Calochortus plummeraePhacelia minorLupinus excubitus var. hallii, Delphinium cardinale, and etc., resprouting perennials include Juglans californica, Rhamnus ilicifolia, Quercus agrifolia agrifolia, Hazardia squarrosus, Marah macrocarpus, Heteromeles arbutifolia, Rhus integrifolia, Dryopterus arguta, Ribes californica, Salvia apiana, Quercus durata var. gabrielensis, Adenostoma fasciculatum, and Malosma laurina
    408 Chaparral/Oak Woodland with Adenostoma fasciculatum, A. sparsifolium, Quercus agrifolia var. oxyadenia, Q. xacutidens, Eriogonum fasciculatum, and Muhlenbergia rigens
    408 Chaparral, burned in Oct 2003, Manzanita, Engelmann Oaks, Coast Live Oaks, Ceanothus
    408 Carnegiea gigantea, Larrea tridentata, Cylindropuntia acanthocarpa, Ambrosia deltoidea, Amsinckia sp., Caulanthus sp., Krameria sp., Senecio lemmonii, Cistanthe monandra, Eriophyllum lanosum, Eriastrum diffusum, Castilleja exserta subsp. exserta, Gilia flavocincta, Oncosiphon piluliferum, Pectocarya platycarpa, Phacelia distans, Nicotiana obtusifolia, Dichelostemma capitatum subsp. pauciflorum, Bromus rubens, Lupinus sparsiflorus subsp. mohavensis, Chaenactis stevioides, Rafinesquia neomexicana, ambrosia salsola, Fouquieria splendens
    408 Carex bebbii, Carex athrostachya, Antennaria parvifolia, Carex siccata, Juncus longistylis, Hymenoxys subintegra, Picea pungens, Abies concolor, Populus tremuloides, Deschampsia caespitosa, Juniperus communis, Achillea lanulosa, Erigeron flagellaris, Ranunculus flammula, Pseudocymopterus montanus, Potentilla hippiana, Eriogonum racemosum, Thlaspi montanum, Silene scouleri, Erigeron formosissimus, Erysimum capitatum, Penstemon pseudoputus, Cryptantha setosissima, Hieracium fendleri
    408 Burnt Pinus monophylla, Juniperus californica and Yucca brevifolia and with with Quercus cornelius-mulleri, Nolina parryi, Yucca schidigera, Senegalia greggii, Eriogonum fasciculatum, Prunus fasciculatus, Scuttelaria mexicana, Ericameria linariafolia, Opuntia basilaris, Galium angustifolium, Gutierrezia microcephala, Stephanomeria pauciflora, Eriodictyon trichocalyx, Eriophyllum confertiflorum, Emmenanthe penduliflora, Salvia columbaraie and many other annual wildflowers
    407 on same slab: IP.596130
    407 Sarcostemma cynanchoides, Unknown S2, Encelia farinosa, Lycium, Trixis californica, Lycium berlandieri, Ephedra torreyana, Ambrosia deltoidea, Calliandra eriophylla, Simmondsia chinensis, Sphaeralcea cf. emoryi
    407 Malus
    407 Dominant plants included Yucca schidigera, Ephedra funerea, Eriogonum fasciculatum var. polifolium, Ferocactus cylindraceus, Opuntia echinocarpa, Opuntia acanthocarpa, Opuntia ramossissma, Rafinesquia neomexicana, Pectocarya platycarpa, Camissonia refracta, and Camissonia claviformis.
    407 Arbutus menziesii
    406 on same slide: IP.856352|from same original lot: IP.004851
    406 Quercus cornelius-mulleri, Pinus quadrifolia, P. monophylla, Arctostaphylos glauca, Ericameria linearifolia, Adenostema fasciculatum, Rhamnus illicifolia, Cylindropuntia wolfii, Eriogonum fasciculatum, Eriophyllum confertiflorum, Stipa speciosa, Acmispon argophyllus, Mirabilis retrorsa, etc.
    406 Colorado Desert Scrub with Larrea tridentata, Psorothamnus schottii, P. spinosus, Acacia greggii, Ambrosia dumosa, A. salsola, and Encelia farinosa
    405 Host: Ianassa druceiDHJ04
    405 Ericetum aragonensis |  Luzulo cantabricae-Betuletum pubescentis Rivas-Martínez 1964 |  Cultivo de Pinus sylvestris
    405 Coastal Sage Scrub and Riparian vegetation with Baccharis salicifolia, Salix spp., Platanus racemosa, Artemisia californica, Malosma laurina, Lotus scoparius, Malacothamnus fasciculatus, Eriogonum fasciculatum, and Toxicodendron diversilobum
    404 Fragaria / virginiana
    403 Populus tremuloides, Abies concolor, Pseudostuga menziesii, Garrya flavescens, Sambucus cerulea, Juniperus communis, Ribes, Amelanchier utahensis, Castilleja lineariifolia, Chrysothamnus parryi nevadensis, Monardella odoratissima, Ceanothus martinii, Artemisia ludoviciana arbula, Eriogonum racemosum, Acer grandidentatum, Penstemon bridgesii, P. barbatus, Viguiera multiflora, Cirsium pulchellum, Rosa fendleri, Bridkellia grandiflora, Solidago wrightii, Machaeranthera bigelovii mucronata, Erigeron formosissimus, Lotus utahensis, Berberis repens, Juniperus scopulorum, Thalictrum fendleri, Quercus gambelii, Pinus ponderosa, Symphoricarpos palmeri.
    403 Perennials include Salvia mellifera, Salvia apiana, Quercus durata var. gabrielensis, Malosma laurina, Toxicodendron diversilobium, Adenostoma fasciculatum, Lonicera subspicata denudata, Ribes californicum, Hazardia squarosa, Acourtia microcephala, Galium angustifolium, Rhamnus ilicifolia, Arctostaphylos glandulosa, Rhus integrifolia, Mimulus aurantiacus pubescens, Juglans californica, Lathyrus vestitus, Stipa sp., Dryopteris arguta, Siline laciniata, and Lomatium lucidum, with Mimulus aurantiacus ssp. pubescens, Phacelia grandiflora, Solanum douglasii, Antirrhinum kelloggii, Trifolium microcephalum, Allophyllum divaricatum, Lupinus bicolor, Chlorogalum pomeridianum pomeridiuanum, Calandrinia ciliata, and etc.
    403 Juniperus osteosperma, Quercus turbinella, Acacia greggii, Canotia holacantha, Rhamnus ilicifolia, Parthenium incanum, Gutierrezia sarothrae, Cercocarpus montanus, Ceanothus greggii, Yucca baccata, Nolina microcarpa, Prosopis velutina, Baccharis brachyphylla, Artemisia ludoviciana, Mimosa biuncifera, Berberis haematocarpa, Fraxinus anomala, Rhynchosia senna, Solidago wrightii, Eriogonum wrightii, Eriogonum palmeranum, Eriogonum abertianum, Opuntia phaeacantha, Menodora scabra, Muhlenbergia emersleyi, Bouteloua curtipendula, Aristida purpurea, Bothriochloa barbinodis, Dieteria asteroides, Artemisia dracunculus, Gaillardia pinnatifida and Euphorbia exstipulata
    403 Juniperus osteosperma, Pinus edulis, Dalea formosa, Acacia greggii, Mimosa biuncifera, Nolina microcarpa, Forestiera pubescens, Berberis fremontii, Rhus aromatica, Thymophylla acerosa, Rhamnus ilicifolia, Gutierrezia sarothrae, Ptelea trifoliata, Evolvulus nuttallianus, Melampodium leucanthum, Polygala barbeyana, Yucca baccata, Aloysia wrightii, Purshia stansburiana, Thamnosma texana, Senna bauhinioides, Phemeranthus aurantiacus, Chamaesyce fendleri, Coryphantha vivipara, Chaetopappa ericoides, Opuntia phaeacantha, Bouteloua curtipendula, Aristida purpurea, Hilaria mutica, Erioneuron pilosum, Tragia ramosa
    402 uncoded: Tilia
    402 Nuphar luteum | Hydrilla verticillata | Ceratophyllum demersum
    402 Croptilon divaricatus
    402 10042 - Alytes obstetricans  Laurenti, 1768
    400 on same slide: IPV6.856876
    400 Salix lasiolepis, Trixis californica, Tamarix ramossisma, Bebbia juncea, Malosma laurina,Eriogonum fasciculatum, Lupinus ssp., Pseudognaphalium bioletti
    400 Pinus monophylla, Juniperus osteosperma, Artemisia nova, Bouteloua eriopoda, Yucca brevifolia, Chaetopappa ericoides, Erigeron concinnus, Sanvitalia abertii
    400 Lotus scoparius
    400 Locality String: Country: latitude: 50.683333 longitude: -121.933333 uncertainty: 766 m error polygon State: 50.683333	-121.933333	766	50.7189458195,-121.911882408,50.718883961,-121.911101382,50.7184648655,-121.905839389,50.7203938772,-121.905843412,50.720212828,-121.903385669,50.7147308942,-121.903538388,50.7147508432,-121.904150435,50.7079698817,-121.903627405,50.7078138105,-121.898119487,50.7006858382,-121.898448393,50.7000028799,-121.881352658,50.6809238193,-121.882909515,50.6808269243,-121.877109404,50.6772268959,-121.877219375,50.6771818012,-121.874806391,50.6629139543,-121.875186596,50.6628297995,-121.863793574,50.6489299183,-121.8639934,50.6488868358,-121.877765542,50.6487889352,-121.877754478,50.6479819253,-121.877856402,50.648298929,-121.878342553,50.6485039504,-121.878735497,50.6487279149,-121.879186443,50.6488419089,-121.879454496,50.6489988181,-121.879823468,50.6491967988,-121.880480442,50.6493738246,-121.881289631,50.649547833,-121.882348601,50.6495417981,-121.884021462,50.6507459427,-121.884035711,50.6547048842,-121.884082481,50.6547068959,-121.884082481,50.6619339423,-121.884169485,50.6637989162,-121.884191445,50.6633358998,-121.884613391,50.6628668484,-121.885473542,50.6626948517,-121.886311397,50.6627278767,-121.892551391,50.6627399467,-121.894828419,50.6628189045,-121.902212543,50.6628499176,-121.902650414,50.6625788469,-121.904411453,50.6634078178,-121.917134515,50.6634448659,-121.91845148,50.6628608149,-121.922712674,50.6610598787,-121.922818454,50.6550958178,-121.9231715,50.6551969039,-121.930775398,50.6552368018,-121.933763547,50.655241831,-121.934098488,50.6554498699,-121.934101506,50.6561638406,-121.934111396,50.6624008164,-121.934200411,50.662473907,-121.945396626,50.6660538188,-121.945628469,50.6660729295,-121.946099533,50.6671109447,-121.946299525,50.6671558726,-121.969522434,50.6634839275,-121.96939352,50.6633548464,-121.975496554,50.6598909402,-121.975443413,50.6598958018,-121.97827767,50.6562228509,-121.97851052,50.6563479096,-121.995409448,50.6567358242,-121.995417495,50.6579748374,-121.995441467,50.6651688591,-121.995584462,50.6652868764,-121.99540358,50.6654518322,-121.994716599,50.6654359066,-121.993516478,50.6653239243,-121.993150524,50.6650008857,-121.993073578,50.6644778548,-121.993235517,50.664323963,-121.992819439,50.6645558064,-121.991415469,50.6646359374,-121.991276665,50.6645739113,-121.991178429,50.663882907,-121.990804429,50.6634249197,-121.990823539,50.6634368219,-121.988313494,50.6634708522,-121.981350477,50.668314923,-121.981467488,50.6693038201,-121.981491628,50.6694439656,-121.981491628,50.6694518446,-121.982325627,50.6694588855,-121.982983439,50.6694158025,-121.983551565,50.66916686,-121.98683744,50.6691028223,-121.987657525,50.6690998048,-121.988011577,50.669462909,-121.988456489,50.6697158749,-121.988748514,50.6699188847,-121.989371457,50.6700298611,-121.990100516,50.6700938989,-121.990972737,50.6707388027,-121.990368569,50.6709309159,-121.990188525,50.6710698874,-121.975506444,50.6741648221,-121.97526253,50.6743039613,-121.963960535,50.6722039587,-121.963955506,50.6721508171,-121.954262503,50.671796933,-121.954299551,50.6704558282,-121.954438523,50.6707659586,-121.952133666,50.6706779485,-121.950271542,50.6706328538,-121.949118527,50.6709879113,-121.947833413,50.6716088428,-121.947079544,50.6719188056,-121.946104561,50.6708088737,-121.946077404,50.6694508374,-121.946045553,50.6691559615,-121.934873478,50.6658888625,-121.934961656,50.6657688333,-121.927450462,50.665756931,-121.926671448,50.6710739087,-121.923360427,50.6727848232,-121.923642394,50.6738049011,-121.923958392,50.6748378871,-121.924789709,50.6754848026,-121.925713395,50.6762748811,-121.926753422,50.6764648151,-121.927121555,50.6770988222,-121.922940493,50.6770168471,-121.921458404,50.6775038358,-121.920350484,50.6785168728,-121.920099529,50.6786018654,-121.920141439,50.6815799565,-121.923796453,50.6820538695,-121.925641645,50.6817829663,-121.92652141,50.6802598066,-121.928112464,50.6799218482,-121.9286536,50.6798539548,-121.929601426,50.679684808,-121.931158616,50.6793468496,-121.932173665,50.6790558298,-121.932437695,50.6786018659,-121.93285042,50.6777219335,-121.933628429,50.6773499445,-121.934441474,50.67677394,-121.935591639,50.6760968498,-121.937047408,50.6749468524,-121.938435452,50.6769898581,-121.940676606,50.6810339598,-121.941368616,50.6820498468,-121.941542456,50.6820548759,-121.941550503,50.6836999088,-121.944313514,50.6836769424,-121.945618409,50.6869009585,-121.945741456,50.6869509146,-121.944797485,50.6869889684,-121.943328472,50.6872949079,-121.943286395,50.6872838438,-121.942758503,50.6881168375,-121.942681557,50.6881279017,-121.943209449,50.6913978506,-121.943072489,50.6914139438,-121.94302555,50.6917428498,-121.943024544,50.692508956,-121.943024544,50.6925448305,-121.943024544,50.6944218744,-121.943024544,50.6944218744,-121.942679545,50.695532812,-121.940648441,50.696023824,-121.939750403,50.6960979201,-121.939615455,50.6965748505,-121.94061156,50.6972988794,-121.938974406,50.697363923,-121.938828561,50.6976458903,-121.938190531,50.6977778215,-121.937892638,50.6983928857,-121.937860451,50.6997829409,-121.937787696,50.6997988664,-121.935085537,50.6997998722,-121.934865428,50.6999428675,-121.934869452,50.7044238341,-121.934980595,50.7044298688,-121.929297495,50.7044308746,-121.928315471,50.7085769003,-121.928257468,50.708578912,-121.928363415,50.708661893,-121.933902682,50.7230479248,-121.934026565,50.7231548779,-121.932561575,50.7331348773,-121.932625444,50.7339749118,-121.932644388,50.7340039133,-121.934658392,50.7373538256,-121.934739528,50.7377568276,-121.934743552,50.7377429136,-121.934440462,50.7377378845,-121.934035448,50.7377078772,-121.931473435,50.7364638347,-121.93079953,50.7303229154,-121.926152602,50.7275848821,-121.922833702,50.7230209345,-121.919058492,50.7191178163,-121.915553683,50.7189949375,-121.912939534,50.7189458195,-121.911882408 County:
    400 Larrea tridentata, Ambrosia salsola, Salazaria, Encelia resinifera, Prunus fasciculatus, Gutierrezia, Agave utahensis, Bromus rubens, Cylindropuontia acanthocarpa, Penstemon palmeria, Eriogonum fasciculatum, Purshia stansburiana, Baileya, Artemisia ludoviciana, Salvia dorrii, Yucca brevifolia, Sphaeralcea parviflora, Acacia greggii, Krameria erecta, Ephedra, Tridens muticus, Psilostrophe cooperi, Adenophyllum, Ferocactus, Yucca schidigera
    399 has background sounds: Sylvia atricapilla
    399 Tripteris microcarpa
    399 Salsola tragus
    399 Chilopsis linearis, Solanum elaeagnifolium, Ipomopsis longiflora, Proboscidea althaeifolia, Heliotropium greggii, Croton dioicus, Dimorphocarpa wislizeni, Portulaca halimoides, Amaranthus fimbriatus, Amaranthus acanthochiton, Larrea tridentata, Psorothamnus scoparius, Tidestromia lanuginosa, Boerhavia spicata, Gutierrezia sarothrae, Conyza bonariensis, Palafoxia sphaecelata, Verbesina encelioides, Pectis papposa
    397 Host: Saliana esperi
    396 with Yucca schidigera, Encelia farinosa, Larrea tridentata, Ambrosia dumosa, Salazaria mexicana, Bebbia juncea, Psorothamnus arborescens, Acacia greggii, Echinocereus engelmanii, Opuntia basilaris, Echinocactus polycephalus, and a diversity of winter annuals.
    396 has background sounds: Cyanistes caeruleus
    396 With Yucca schidigera, Larrea tridentata, Ambrosia dumosa, Salazaria mexicana, Bebbia juncea, Psorothamnus arborescens, Acacia greggii, Echinocereus engelmanii, Opuntia basilaris, Echinocactus polycephalus, and a diversity of winter annuals.
    396 Riparian with Populus fremontii, Platanus racemosa, Salix laevigata, Baccharis salicifolia, Rhus ovata, Senegalia greggii, Ericameria brachylepis, Prosopis glandulosa, Baccharis sergiloides, Cylindropuntia ganderi, & Eriogonum fasciculatum
    396 Quercus durata, Q. agrifolia, Toxicodendron, Ribes calif., Heteromeles, Lonicera subspic., Marah macro., Stachys bul., Rhus ovata, Galium ap., Anagalus ar., Ceanothus leuc., Clematus lasi., Solanum umbell., Umbellularia, Salvia mellif., Anthriscus cauc., etc.
    396 Pinus ponderosa, Acer negundo, Quercus gambelii, Salix, Alnus incana, Osmorrhiza depauperata, Phacelia heterophylla, Erysimum, Rubus neomexicana, Artemisia ludoviciana, Ceanothus, Apocynum cannabinum
    396 Partially burnt Platanus racemosa, Salix, Quercus wislizeni, Toxicodendron diversilobum, Artemisia douglasii, Rosa californica, Muhlenbergia rigens, Typha, Erythranthe cardinalis, E. guttatus, Mimetanthe pilosa, Barbarea orthoceras, Epilobium canum, Eriodictyon tricochalyx, Ehrendorferia chrysantha, Bromus diandrus, B. tectorum, etc.
    396 Larrea tridentata, Ambrosia dumosa, A. salsola, Condea emoryi, Encelia farinosa, Phoradendron californicum, Mirabilis laevis, Ephedra, Opuntia polyacantha erinacea, Galium stellatum, Eschscholzia minutiflora, Salvia columbariae, Senegalia greggii, Cylindropuntia echinocarpa, Euphorbia polycarpa, Cryptantha micrantha, C. angustifolia, C. maritima, C. pterocarya, C. barbigera, Phacelia distans, Amsinckia tessellata, Stephanomeria pauciflora, Schismus, Chorizanthe brevicornu, Gilia scopulorum, Nama, Scutellaria mexicana, Eriogonum deflexum d., Bahiopsis parishii, Bebbia juncea aspera, Sphaeralcea ambigua a., Krameria erecta, Psorothamnus fremontii attenuatus, Pleurocoronis pluriseta, etc
    396 Coastal Sage Scrub/Vernal Pool vegetation with Deinandra conjugens, Juncus acutus, Brassica nigra, Conyza canadensis, Convolvulus simulans, and Sonchus oleraceus
    396 Canotia holacantha, Parkinsonia microphylla, Acacia greggii, Cylindropuntia acanthocarpa, Cylindropuntia leptocaulis, Simmondsia chinensis, Cylindropuntia bigelovii, Calliandra eriophylla, Prosopis velutina, Echinocereus bonkerae, Allionia sp., Boerhavia sp., Senna covesii, Stephanomeria pauciflora, Zinnia acerosa, Ericameria laricifolia, Bahiopsis parishii, Commicarpus scandens, Cottsia gracilis, Bebbia juncea, Larrea tridentata, Hyptis emoryi
    396 Aristida purpurea, Bouteloua repens, Viguiera deltoidea parishii, Ambrosia confertifolra, Gutierrezia sarothrae, Ericameria laricifolia, Hilaria belangeri, Diplachne dubia, Ayenia filiformis, Mirabilis bigelovii retrorsa, Leptochloa filiformis, Bothriochloa barbinodis, Muhlenbergia porteri, Dasylirion wheeleri, Calliandra eriphylla, Stephanomeria tenuifolia, Bouteloua curtipendula, Eriogonum wrightii, Euphorbia capitellata, Euphorbia polycarpa hirtella, Artemisia ludoviciana, Portulaca umbraticola
    396 Acacia greggii, Prosopis velutina, Parkinsonia microphylla, Simmondsia chinensis, Cylindropuntia bigelovii, Carnegiea gigantea, Fouquieria splendens, Bahiopsis parishii, Ambrosia ambrosioides, Cylindropuntia acanthocarpa, Opuntia phaeacantha, Encelia farinosa, Yucca elata, Gallium sp, Castilleja exserta, Cryptantha sp., Eschscholzia californica, Gilia sp., Daucus pusillus, Ephedra sp., Rafinesquia sp., Penstemon sp.
    395 Host: Ipomoea batatas
    395 Hermannia sp.
    395 Acacia caffra
    392 has background sounds: Passer montanus
    392 Platanus racemosa, Acer macrophyllum, Alnus rhombifolia, Populus fremontii, Umbellularia, Salix laevigata, Baccharis salicifolia, Datisca glomerata, Melilotus, Lotus, Mimulus guttatus, Bromus, Juncus, Equisetum laevigatum
    392 Opuntia polyacantha erinacea, Agave utahensis kaibabensis, Fraxinus anomala, Coleogyne ramosissima, Juniperus osteosperma, Rhus trilobata simplicifolia, Purshia standburiana, Gutierrezia, Ericameria nauseosa juncea, Artemisia ludoviciana, Ephedra, Echinocactus polycephalus xeranthemoides, Encelia resinifera resinifera, Ptelea trifoliata.
    392 Hilaria rigida, Ambrosia dumosa, Larrea tridentata, Oenothera deltoides, Cryptanthan micrantha, Brassica tournefortii, Schismus, Abronia villosa, Dithyrea californica, Rafinesquia, Lotus salsuginosus, Eschscholzia glyptosperma, Nama demissum, Pholisma are
    392 Grassland/Oak Woodland/Riparian with Quercus agrifolia, Salix spp., Baccharis salicifolia, Platanus racemosa, Toxicodendron diversilobum, Schoenoplectus californicus, and Juncus spp.
    392 Chaparral/desert transition with Quercus cornelius-mulleri, Adenostoma sparsifolium, Rhus ovata, Juniperus californica, Prunus fremontii, Zizyphus parryi, Cylindropuntia ganderi
    391 Cercocarpus intricatus, Agave utahensis kaibabensis, Petradoria pumila graminea, Ephedra viridis, Pinus edulis, Artemisia tridentata, A. bigelovii, Juniperus osteosperma, Echinocereus mojavensis, E. engelmannii fasciculatus, Psilostrophe sparsiflora, Gutierrezia sarothrae, Cylindropuntia whipplei whipplei, Opuntia polyacantha erinacea, O. cf. phaeacantha, Opuntia cf. hybrids, Coryphantha vivipara vivipara, Glossopetalon spinescens microphyllum, Tridens mutica, Yucca baccata, Physaria rectipes, Bouteloua gracilis, Elymus elymoides.
    390 has background sounds: Turdus merula|Erithacus rubecula
    390 Yucca baccata, Opuntia polyacantha erinacea, Agave utahensis utahensis, Atriplex canescens, Shepherdia rotundifolia, Echinocereus engelmannii, E. coccineus, Aristida purpurea, Fallugia paradoxa, Acourtia wrightii, Artemisia bigelovii, Ephdra viridis, Hesperostipa comata.
    390 Tamarix, Populus fremontii, Salix gooddingii, Baccharis salicifolia, B. sarothroides, Pluchea odorata, P. sericea, Pennisetum ciliare, Cyodon dactylon, Eustoma exhaltum,Cyperus involucratus, Prosopis, Amaranthus palmeri
    390 Muhlenbergia microsperma, Juncus bufonius, Polypogon monspeliensis, Lupinus sparsiflorus, Caulanthus lasiophyllus, Hordeum murinum, Ambrosia salsola, Cryptantha, salvia columbariae, Physalis hederifolia, Keckiella antirrhinoides, Acacia greggii, Eriastrum eremicum, Lotus salsuginosus, Phacelia distans, Bromus rubens, Pennisetum setaceum, Ambrosia ambrosioides, Herissantia crispa, Carnegiea gigantea, Hyptis emoryi, Prosopis velutina, Encelia farinosa, Mimulus guttatus, Tamarix chinensis, Typha
    390 Krameria, Ambrosia deltoidea, Encelia farinosa, Calliandra eriophylla, Ephedra, Parkinsonia microphylla, Eriogonum inflatum, Phorandendron californicum, Eriogonum fasciculatum, Simmondsia chinensis
    390 Cape Lowlands/Canyon vegetation with Chloracantha spinosa, Pluchea parvifolia, Brahea brandegeei, Washingtonia robusta, Lysiloma candidum, Cyrtocarpa edulis, Bursera microphylla, Pachycereus pringlei, Stenocereus thurberi, & Jatropha cinerea
    390 Associated with Larrea tridentata, Ambrosia dumosa, Lycium andersonii, Hymenoclea salsola, Phacelia crenulata, Erodium cicutarium, Amsinckia tesselata, Rafinesquia neomexicana, Stephenomeria pauciflora, Chorizanthe brevicornu, Malacothix glabrata, Eriogonum inflatum, Sphaeralcea ambigua, Opuntia basilaris, ect.
    390 Artemisia dracunculus, Aristida purpurea, Asclepias subverticillata, Berberis fremontii, Bouteloua curtipendula, B. Gracilis, Ceanothus greggii, Cercocarpus montanus, Cucurbita foetidissima, Eragrostis curvula, Eriogonum wrightii, Euphorbia dentata, Forestiera pubescens, Gutierrezia sarothrae, Ipomoea purpurea, Juglans major, Juniperus osteosperma, Kochia scoparia, Marrubium vulgare, Matelea producta, Mirabilis longiflora, Opuntia whipplei, Pascopyrum smithii, Prunus serotina, Quercus emoryi, Rhus trilobata, Rosa woodsii, Salsola kali, Sporobolus airoides, and S. cryptandrus.
    388 selje-pil (Salix caprea)
    388 Salvia
    387 Prosopis velutina, Mimosa aculeaticarpa var biuncifera, Acacia Gregii, Arcostaphylos pungens, Calliandra eriophylla, Eriogonum Wrightii, Bouteloua eriopoda, Aristida purpurea var neallyi, Nolina microcarpa.
    386 U.S. Southwest
    385 Lasthenia gracilis
    385 Ferocactus cylindraceus, Opuntia ficus-indica, Cactaceae, Hesperaloe parviflora, Bougainvillea, Leucophyllum frutescens, Caesalpinia mexicana, Portulacaria afra, Pinus halepensis, Vaequelinia californica, Ulmus parvifolia
    385 Coastal Sage Scrub with Artemisia californica, Venegasia carpesioides, Malacothamnus fasciculatus, Lotus scoparius var. scoparius, Calystegia macrostegia ssp. arida, Malosma laurina, and Leymus condensatus
    385 Cirsium arvense
    385 Chaparral with Adenostoma fasciculatum, Ceanothus crassifolius, C. oliganthus, Arctostaphylos glandulosa, Marah macrocarpus, Lotus scoparius, and Galium angustifolium
    385 Ceanothus thyrsiflorus var. thyrsiflorus
    385 Aspen
    385 Acer negundo, Agave parryi, Arctostaphylos pungens, Artemisia carruthii, Berberis repens, Bouteloua curtipendula, B. gracilis, B. hirsuta, Brickellia californica, Carex occidentalis, Ceanothus fendleri, Cercocarpus montanus, Digitaria californica, Echinocereus coccineus, Eragrostis intermedia, Eriogonum wrightii, Fraxinus anomala, Garrya wrightii, Gnaphalium canescens, Hedeoma oblongifolium, Juniperus deppeana, Leptochloa dubia, Melilotus alba, Monarda fistulosa, Muhlenbergia rigens, Opuntia engelmannii, O. macrorhiza, Ptelea trifoliata, Quercus gambelii, Q. grisea, Rhamnus crocea, Rosa woodsii, Symphoricarpos oreophilus, Verbascum thapsus, and Vitis arizonica.
    384 with Pinus monophylla, Yucca brevifolia, Y. schidigera, Purshia tridentata, Juniperus californica, J. grandis, Quercus cornelius-mulleri, Salazaria mexicana, Opuntia chlorotica, O. basilaris, Salvia pachyphylla, Nolian parryi, Rhus trilobata, Ericameria cuneata, Galium hilendiae, G. angustifolium, Shaeralcea ambigua, Echinocereus engelmanii, E. mohavensis, Eriogonum saxitile, E. fasciculatum, Stipa parishii, S. hymenoides, ect.
    384 Quercus wislizenii, Q. douglasii Q. lobata, Aesculus californica, Toxicodendron diversilobum, Plagiobothrys sp., Amsinckia sp., Erodium sp., Bromus sp., Silybum sp., Dichelostemma capitatum, Lepidium sp., Hordeum sp.,
    384 Prenia pallens
    384 Pinus monophylla, Cercocarpus betuloides, Quercus cornelius-mulleri, Prunus fremontii, Ephedra, Agave desertii, Juniperus californica, Nolina parryi, Salvia eremostachya, S. apiana, Brickellia desertorum, Eriogonum wrightii, Galium stellatum, Leptosiphon floribundus ssp. hallii, Cheilanthes parryi, etc.
    384 Oak Woodland with Quercus agrifolia, Artemesia tridentata, Rhus trilobata, Adenostoma sparsifolium, Gutierrezia californica, and Ceanothus greggii
    384 Krameria grayi, Echinocereus engelmannii, Viguiera parishii, Fouquieria splendens, Parkinsonia microphylla, Ephedra asper, Porophyllum gracile, Ambrosia deltoidea, Encelia farinosa, Eriogonum fasciculatum, Gallium stellatum, Cylindropuntia bigelovii
    384 Eriastrum diffusum, Lupinus concinnus, Oenothera primiveris, Bowlesia incana, Dichelostemma capitatum, Rafinesquia neomexicana, Phacelia distans, Bromus arizonicus, Bromus rubens, Ambrosia salsola, Ambrosia dumosa, Hilaria rigida, Acamptopappus sphaerocephalus, Pectocarya recurvata, Amsinckia menziesii, Larrea tridentata, Ambrosia deltoidea, Ephedra fasciculata, Cylindropuntia acanthocarpa, Ferocactus cylindraceus, Echinocereus engelmannii, Cryptantha, Parkinsonia microphylla, Prosopis velutina
    384 Cryptantha barbigera, C. angustifolia, Lepidium lasiocarpum, Nama hispidum, Eriastrum eremicum, Castilleja exserta, Chorizanthe brevicornu, Lupinus sparsiflorus, Pectocarya platycarpa, Lotus humistratus, Salvia columbariae, Schismus arabicus, Hymenoclea salsola, Amsinckia tessellata, Plantago ovata, Chamaesyce albomarginata
    384 Coastal Succulent Scrub with Malosma laurina, Baccharis sarothroides, Heteromeles arbutifolia, Pseudognaphalium biolettii, Gutierrezia californica, Rhus integrifolia, Bahiopsis laciniata, and Ptelea aptera
    384 Cardon, Stenocereus gummosus, Stenocereus thurberii, Fouquieria diguetii, Jatropha cuneata, Ruellia, Caesalpinia, Echinocereus brandegeei, Lophocereus schottii, Bursera microphylla, Lysiloma candida, Mammilaria dioica.
    384 Ambrosia dumosa, Fouquieria splendens, Simmondsia chinensis, Ferocactus cylindraceus, Cylindropuntia bigelovii, Cylindropuntia sp. Note that the invasive pest in region, Brassica tournefortii, absent here.
    384 Acacia greggii, Prosopis velutina, Opuntia engelmannii, Opuntia chlorotica, Krameria erecta, Opuntia phaeacantha, Artemisia ludoviciana, Lycium andersonii, Brickellia atractyloides, Aloysia wrightii, Parthenium incanum, Yucca baccata, Cottsia gracilis, Lotus humistratus, Astragalus nuttallianus, Sida abutifolia, Brickellia microphylla, Dichelostemma capitatum, Hybanthus verticillatus, Amsinckia intermedia, Plantago patagonica, Funastrum cynanchoides, Sphaeralcea parvifolia, Parietaria hespera, Acourtia wrightii, Echinocereus coccineus, Vicia ludoviciana, Bouteloua eriopoda, Pellaea truncata, Morus microphylla, Layia glandulosa, Daucus pusillus, Melampodium leucanthum, Abutilon parvulum, Erodium cicutarium, Hilaria belangeri, Encelia virginensis, Gutierrezia sarothrae, Cryptantha pterocarya, Bromus rubens, Bothriochloa barbinodis, Allionia incarnata, Erodium texanum, Eremothera chamaenerioides, Logfia filaginoides, Phacelia cryptantha, Thysanocarpus curvipes, Descurainia pinnata
    383 Verbesina encelioides
    382 "hasHost": "Microtus"
    381 Trifolium sp.
    381 Larrea divaricata
    381 Encontrado sobre: Brosimum alicastrum
    380 Tamarix ramosissima, Amaranthus powellii, Amaranthus retroflexus, Kochia scoparia, Sisymbrium irio, Salix exigua, Xanthium strumarium, Conyza canadensis, Sphaeralcea incana, Sphaeralcea angustifolia, Chamaesyce hyssopifolia, Isocoma rusbyi, Sporobolus pyramidatus, Grindelia squarrosa, Ericameria nauseosa var. graveolens, Croton texensis , Eriochloa contracta, Chloris virgata, Leptochloa fusca, Alhagi maurorum
    380 Pinus leiophylla chihuahuana, Juniperus deppeana, J. coahuilensis, Pinus cembroides, P. ponderosa, Platanus wrightii, Quercus rugosa, Q. oblongifolia, Q. hypoleucoides, Arbutus arizonica, Juglans major, Vitis arizonica, Brickellia eupatorioides chlorolepis, Lasianthaea podocephala, Baccharis neglecta, Bidens aurea, Eryngium lemmoni, Lobelia cardinalis, Ipomopsis thurberi, Viguiera cordifolia.
    380 Fraxinus penns., Quercus chrys., Q. durata, Acer macr., Polypodium calif., and Dryopteris arg., Clematis lig., Erigeron can., Alnus rhom., Artemisia drac., Eriogonum elong., Calocedrus de., Pentagramma tri., Polystichum mun., Spartium j., Elymus glau., Heteromeles a., Rhamnus ilic., etc.
    380 Coreopsis spp., Hedyotis, Eysenhardtia, Prosopis, Gaillardia, Zanthoxylum, Condalia, Berberis, Hedeoma, Verbena, Centaurea, Gaura, Marrubium, Monarda, Torilis, Melilotus, Diplotaxis, Ratibida, Plantago
    380 Coastal Sage Scrub with Artemisia californica, Lotus scoparius var. brevialatus, Adenostoma fasciculatum, Eriogonum fasciculatum, and Hirschfeldia incana.
    378 on same slab: IP.316125
    378 has background sounds: Zonotrichia capensis
    378 Riparian zone with Platanus racemosa, Saliz spp., Quercus agrifolia, Populus fremontii, Keckiella antirrhinoides, and Amorpha fruticosa
    378 Pinus monophylla, Yucca schidigera, Ericameria linearifolia, Eriogonum fasciculatum, Sphaeralcea ambigua, Cercocarpus betuloides, Quercus conrnelius-mulleri, Rhus ovata, R. trilobata, Stipa speciosa, Mirabilis multiflora, Opuntia chlorotica, O. basilaris, etc.
    378 Pinus monophylla, Quercus cornelius-mulleri, Cercocarpus betuloides, Cylindropuntia ganderi, Opuntia basilaris, O. chlorotica, Mirabilis multiflora, Yucca schidigera, Bernardia incana, Ziziphus parryi, Nolina parryi, Linanthus pungens, Bouteloua curtipendula, B. aristidoides, B. barbata, Amaranthus fimbriatus, Pectis papposa, etc.
    378 Pinus flexilis, Pinus contorta, Cercocarpus ledifolius, Chrysolepis sempervirens, Arctostaphylos patula, Holodiscus microphyllus, Penstemon caesius, Symphoricarpos rotundifolia, Erysimum capitatum, Monardella linoides, Carex rossii, Silene parishii, Elylus elymoides, Machaeranthera canescens, Galium parishii, Eriogonum saxitile, Calyptridium parryi, Carex rossii, Draba corrugata, Erigeron aphanactis var. congestus, etc.
    378 Picea pungens, Picea engelmannii, Populus tremuloides, Hymenoxys subintegra, Taraxacum officinale, Erysimum capitatum, Phacelia heterophylla, Equisetum laevigatum, Achillea lanulosa, Danthonia intermedia, Chenopodium album, Erigeron formosissimus, Maianthemum stellatum, Juniperus communis, Pseudocymopterus montanus, Pseudostellaria jamesiana, Ligusticum porteri, Cryptantha setosissima, Mimulus primuloides, Eriogonum racemosum, Drymocallis arizonica
    378 Opuntia engelmannii, Opuntia phaeacantha, Ericameria laricifolia, Cylindropuntia leptocaulis, occasional Juniperus, Bromus rubens, Ziziphus obtusifolia, Lycium, Yucca baccata
    378 Myoporum parvifolium, Cycas revoluta, Lantana camara, Baccharis sarothroides, Pithecellobium flexicaule, Unknown S1, Rosa, Carissa macrocarpa, Pittosporum tobira, Caesalpinia pulcherrima, Photinia, Rosmarinus officinalis, Nicotiana glauca, Acacia farnesiana
    378 Lolio perennis–Plantaginetum majoris Beger 1930 |  disclimax de Acacia |  Linario triornithophorae-Quercetum pyrenaicae Rivas-Martínez, TE. Díaz, Fernández-Prieto, Loidi & Penas 1984 facies Quercus suber
    378 Juniperus coahuilensis, Acacia constricta, Ephedra, Cylindropuntia leptocaulis, Canotia holacantha, Opuntia phaeacantha, O. engelmannii aff. flavispinus, Yucca baccata, Echinocereus fasciculatus, Gutierrezia sarothrae, Eriogonum wrightii, Hilaria belangeri, Leptochloa panacea brachiata, Coryphantha vivipara, Ambrosia confertiflora, Acourtia wrightii, Menodora scabra, Sphaeralcea, Agave delamateri, A. cf. delamateri-chrysantha, A. phillipsiana.
    378 Encelia farinosa
    378 Dominants incl. Pinus pon., P. jeff., Calocedrus, Quercus chr., Erysimum cap., Eriodictyon par., also w/Vicia, Allophyllum, Phacelia, Boechera, Leptosiphon, Cryptantha, Trifolium, Saltugilia, Acmispon, Agoseris, Leptosiphon, Nemophila, Plagiobothrys, Tauschia, etc.
    378 Chaparral/Riparian vegetation with Salix lasiolepis, Quercus agrifolia var. oxyadenia, Eriogonum fasciculatum, Artemisia ludoviciana, Cercocarpus betuloides, Adenostoma fasciculatum, Ceanothus leucodermis, Ceanothus perplexans, & Bromus tectorum
    378 Chaparral with Quercus xacutidens, Ribes indecorum, Rhamnus illicifolia, Sambucus nigra, Platanus racemosa, Artemisia californica, and Toxicodendron diversiloba.
    378 Carex athrostachya, C. siccata, Polygonum douglasii, Sparganium angustifolium, Potamogeton, Alopecurus aequalis, Cirsium vulgare, Lactuca serriola, Verbascum thapsus, Hymenoxys subintegra, Astragalus humistratus, Penstemon linarioides, Pinus ponderosa, Verbena bracteata, Portulaca oleracea, Dracocephalum parviflorum, Lupinus kingii, Eleocharis acicularis, Taraxacum officinalis, Hackelia floribunda, Rorippa curvipes
    377 with Populus fremontii, Alnus rhombifolia, Salix, Thelictrum fendleri, Castilleja linearifolia, Baccharis sergiloides, Forestiera pubescens, Asclepias fascicularis, Solidago confinus, Juncus balticus, Eriodictyon trichocalyx, Epilobium canum, and with slopes above creek having pinyon/joshua tree woodland.
    377 Rosa, Arecastrum romanzoffianum, Carissa grandiflora, Bougainvillea spectabilis, Hesperaloe, Tetraneuris acaulis, Punica granatum, Chamaerops humilis, Gardenia jasminoides, Unknown S1, Unknown S2, Unknown S3, Unknown T2
    377 Carnegiea gigantea, Baccharis sarothroides, Hesperaloe parviflora, Ambrosia deltoidea, Larrea tridentata, Calliandra californica, Prosopis cf. chilensis, Tecoma stans, Leucophyllum frutescens, Encelia farinosa, Dasylirion wheeleri, Parkinsonia microphylla, Lycium,
    377 Arabis perennans, Aristida purpurea, Asclepias involucrata, Baccharis pteronioides, Berberis fremontii, Bouteloua curtipendula, B. Gracilis, Ceanothus greggii, Cercocarpus montanus, Echinocereus coccineus, Eragrostis curvula, Eriogonum wrightii, Forestiera pubescens, Gutierrezia sarothrae, Lithospermum incisum, Marrubium vulgare, Matelea producta, Mimosa biuncifera, Mirabilis multiflora, Muhlenbergia torreyi, Purshia stansburiana, Opuntia engelmannii, O. phaeacantha, Pascopyrum smithii, Poa fendleriana, Purshia stansburiana, Quercus emoryi, Rhus trilobata, and Yucca baccata.
    377 Acacia greggii, Parkinsonia florida, Hyptis emoryi, Pleurocoronus plureseta, Perityle emoryi, Bebbia juncea, Mirabilis tenuiloba, Trixis californica, Ditaxis lanceolata, Brandegee bigelovii, Larrea tridentata, Ambrosia dumosa, Echinocactus cylindraceus, Encelia farinosa, Prosopis glandulosa, Encelia farinosa, Horsfordia newberryi, Physalis crassifolia, Hymenoclea salsola, Allionia incarnata, Agave desertii, Cheilanthes parryi, Peucephyllum schottii, Chamaesyce polycarpa, Parietaria hespera, Galium stellatum, Lepidium lasiocarpum, Euphorbia eriantha, ect.
    376 uncoded: Calluna vulgaris
    376 Riparian with Salix spp., Schoenoplectus spp., Baccharis salicifolia, B. pilularis, Ludwigia hexapetala, Veronica anagallis-aquatica, Xanthium strumarium, and Rorippa nasturtium-aquaticum
    376 Riparian with Salix lasiolepis, Salix exigua, Quercus agrifolia, Baccharis salicifolia, Toxicodendron diversilobum, Xanthium strumarium, Croton californicus, & Ambrosia psilostachya
    376 Colorado Desert Scrub with Larrea tridentata, Ambrosia salsola, A. dumosa, Prosopis glandulosa var. torreyana, Phoradendron californicum, Atriplex polycarpa, Fouquieria splendens, and Brassica tournefortii
    376 Colorado Desert Scrub with Larrea tridentata, Ambrosia dumosa, A. salsola, Prosopis glandulosa, Psorothamnus spinosus, Fouquieria splendens, Atriplex polycarpa, and Geraea canescens
    376 Canotia holacantha,  Rhamnus crocea, Celtis pallida, Carnegiea gigantea, Lycium fremontii, Cercidium microphyllum, Selaginella, Janusia gracilis, Encelia farinosa, Acacia greggii, Cylindropuntia bigelovii, Opuntia phaeacantha/engelmannii, Quercus turbinella, Prosopis velutina, Eriogonum fasciculatum, E. wrightii, Ericameria laricifolia, Glandularia bipinnatifida, Erodium cicutarium, Senecio lemmoni, Lesquerella purpurea, Baileya multiradiata, Sphaeralcea, Phacelia distans, P. crenulata, Emmenanthe penduliflora, Cryptantha, Eucrypta chrysanthemifolia, Cirsium, Camissonia californica, Lupinus sparsiflorus, Plagiobothrys arizonicus, Salvia columbariae, Eschscholzia californica, Gilia flavocincta, Layia glandulosa, Lupinus concinnus, Thysanocarpus, Pectocarya recurvata,  Lepidium virginicum montanum, Schismus, Bothriochloa, Claytonia perfoliata, Amsinckia intermedia, Caulanthus lasiophyllus, Pellaea, Cheilanthes.
    375 host: Quercus spp.
    375 Quercus emoryi, Q. grisea, Agave palmeri, Acacia angustissima, Dasylirion wheeleri, Garrya, Ambrosia confertiflora, Baccharis pteronoides, Prosopis velutina, Dyschoriste decumbens, Argemone pleiacantha, Cirsium arizonicum, Milla biflora, Rhus trilobata, Asclepias asperula.
    375 Prosopis velutina, Quercus emoryi, Q. grisea, Argemone pleiacantha, Acacia angustissima, Agave palmeri, Nolina microphylla, Yucca madrensis, Rhus trilobata, Mirabilis longifolia, Mimosa dysocarpa, Ipomoea purpurea, Talinum aurantiacum, Aspicarpa hirtella, Dasylirion wheeleri, Solanum eleagnifolium, Ferocactus wislizenii, Panicum capillare, Sida, Purshia stansburiana, Milla biflora, Jatropha macrorhiza, Salvia incisa, Sanvitalia aberti, Evolvulus alsinoides.
    375 Polygala macradenia, Eriogonum ripleyi, Dodonaea viscosa, Canotia holacantha, Psilostrophe cooperi, Ceanothus greggii, Silene antirrhina, Eriogonum inflatum, Yucca elata, Castilleja exerta, Tiquilia canescens, Simmondsia chinensis, Fouquieria splendens, Baileya multiradiata, Lesquerella cinerea, Achnatherum speciosum, Porophyllum gracile, Acourtia wrightii, Polygala rusbyi, Chamaesyce chaetocalyx var. chaetocalyx, Thymophylla acerosa, Nemacladus glanduliferus, Herniaria hirsuta ssp. cinerea, Galium proliferum, Cryptantha barbigera
    375 Brachychiton populneum, Prosopis cf. juliflora var. velutina, Rhus lancea, Larrea tridentata, Lysiloma watsonii, Olea cf. europaea, Parkinsonia aculeata, Parkinsonia florida, Acacia redolens, Hesperaloe parviflora, Dasylirion wheeleri, Baccharis sarothroides, Senna artemisioides, Echinocactus grusonii, Ferocactus cf. wislezeni
    374 ex. Metrosideros polymorpha
    374 Xylorhiza tortifolia, Tetradymia, Ephedra, Hilaria rigida, Eriogonum fasciculatum, Yucca brevifolia, Y. schidigera, Y. baccata, Larrea tridentata, Coleogyne ramosissima, Cylindropuntia acanthocarpa, Opuntia polyacantha, Acamptopappus sphaerocephalus, Echinocactus polycephalus, Ericameria cooperi, fritillary butterfly, Krascheninnikovia lanata, Echinocereus engelmannii, Scutellaria mexicana, Senegalia greggii, Ambrosia salsola, etc.
    374 Polygonella gracilis
    374 Platanus racemosa, Populus fremontii, Salix, Dendromecon rigida, Cercocarpus betuloides, Hesperoyucca whipplei, Rhamnus ilicifolia, Sambucus nigra, Ericameria linearifolia, Keckiella terrnata, Baccharis salicifolia, Epilobium canum, Dichelostemma capitatum, Solanum xanti, Erythranthe pilosus, E. guttatus, etc.
    374 Paspalidium geminatum
    374 Larrea, Lycium coo., Ericameria naus., E. line., Ephedra nev., Poa secu., Amsinckia tess., Cryptantha pter., C. circ., Bromus rub., Camissoniopsis pall., Purshia glan., Eriophyllum prin., Acmispon stri., Salvia colu., S. dorr., etc.
    374 Juniperus osteosperma, Artemisia filifolia, Bouteloua gracilis, Bouteloua eriopoda, Opuntia cf aurea, Dieteria intricatus, Chrysopsis villosa, Sporobolus cryptandrus, Achnatherum hymenoides, Euphorbia parryi, Linum aristatum, Chenopodium, Ephedra viridis, Gutierrezia sarothrae/microcephala, Tiquilia canescens, Erigeron bellidiastrum, Eriogonum leptocladon papiliunculi, Helianthus petiolaris fallax, Mentzelia longiloba yavapaiensis, Yucca baileyi, Sphaeralcea ambigua, Dimorphocarpa wislizeni.
    374 Ambrosia deltoidea, Opuntia engelmannii, Encelia farinosa, Calliandra eriophylla, Simmondsia chinensis, Tamarix sp, Platanus wrightii, Ambrosia ambrosioides, Ferocactus cylindraceus, Populus fremontii, Carnegiea gigantea, Juniperus arizonica, Berberis haematocarpa, Quercus emoryi, Typha latifolia, Crossosoma bigelovii, Baccharis salicifolia, Lamium amplexicaule, Hyptis emoryi, Lotus rigidus, Mimulus sp, Claytonia perfoliata
    373 has background sounds: Hypsipetes amaurotis
    373 Syngonanthus flavidulus
    372 Rsprt. perennials include Salvia mellifera, Salvia apiana, Quercus durata var. gabrielensis, Malosma laurina, Toxicodendron diversilobium, Adenostoma fasciculatum, Lonicera subspicata denudata, Ribes californicum, Hazardia squarosa, Acourtia microcephala, Galium angustifolium, Rhamnus ilicifolia, Arctostaphylos glandulosa, Rhus integrifolia, Mimulus aurantiacus pubescens, Juglans californica, Lathyrus vestitus, Stipa sp., Dryopteris arguta, Siline laciniata, and Lomatium lucidum, with Mimulus aurantiacus ssp. pubescens, Phacelia grandiflora, Solanum douglasii, Antirrhinum kelloggii, Trifolium microcephalum, Allophyllum divaricatum, Lupinus bicolor, Chlorogalum pomeridianum pomeridiuanum, Calandrinia ciliata, and etc.
    372 Potentilla anserina subsp. pacifica
    372 Potamogeton illinoensis
    372 Pinus ponderosa, Populus tremuloides, Picea engelmannii, P. pungens, Abies concolor, Juniperus communis, Ribes, Cirsium cf. undulatum, Lotus utahensis, Thalictrum fendleri, Erigeron divergens, Artemisia dracunulus, Heliomeris multiflora, Medicago lupulina, Taraxacum officinale, Elymus trachycualis, Phleum pratense, Bromus inermis, Elymus elymoides, Bromus frondosus, Muhlenbergia montana, Pseudocymopterus montanus, Helianthella quinquinervis, Solidago multiradiata scopulorum, Chrysopsis villosa, Lupinus argenteus hillii, Achillea millefolium, Machaeranthera bigelovii mucronata, Hymenoxys richardsonii floribunda, Trifolium repens, Cryptantha setosissima.
    372 Lupinus nootkatensis, Harrimanella stelleriana, Luetkea pectinata, Carex microchaeta, Luzula piperi, Luzula arcuata, Cassiope lycopoides, Antennaria monocephala, Phyllodoce aleutica, Carex circinata
    372 Eriodictyon angustifolium, Rhus ovata, Penstemon bridgesii, Cupressus arizonica, Sambucus glauca, Juglans major, Prunus serotina virens, Quercus chrysolepis, Eragrostis intermedia, Sisymbrium linearifolium, Tradescantia occidentalis occidentalis, Phacelia magellanica
    372 Connochaetes taurinus
    371 Coastal Sage Scrub with Artemisia californica, Eriogonum fasciculatum, Bahiopsis laciniata, Heteromeles arbutifolia, Baccharis sarothroides, Eriophyllum confertiflorum, and Adenostoma fasciculatum
    370 Quercus turbinella, Dasylirion wheeleri, Yucca baccata, Nolina microcarpa, Coryphantha vivipara, Opuntia engelmannii, Cylindropuntia acanthocarpa, Opuntia chlorotica, Ferocactus, Ceanothus greggii, Lonicera, Dudleya collomiae, Canotia holacantha, Keckiella antirrhinoidesRhus ovata, R. trilobata, Agave chrysantha, Rhamnus crocea, Arctostaphylos, Acacia greggii, Berberis haematocarpa, Juniperus, Rumex hymenosepalus, Eriogonum wrightii, Cryptanta, Gutierrezia, Dichelostemma capitata, Erodium cicutarium, Lupinus concinnus, L. sparsiflorus, Castilleja exserta, Lotus rigidus, Penstemon subulatus, Salvia columbariae, Mirabilis bigelovii, Tradescantia occidentalis, Glandularia, Anemone tuberosa.
    370 Porophyllum
    369 Syringa, Rosa, Citrus x paradisi (grapefruit), Citrus sinensis (orange), Fraxinus uhdei, Rhus lancea, Carissa macrocarpa, Stephanomeria pauciflora, Portulcaria afra
    369 Riparian/Coastal Sage Scrub with Platanus racemosa, Baccharis salicifolia, Baccharis pilularis, Eriogonum fasciculatum, Acmispon glaber, Rhus integrifolia, Artemisia californica, Malosma laurina, & Pseudognaphalium leucocephalum
    369 Pennisetum setaceum, Aloe barbadensis, Fraxinus uhdei, Rhus lancea, Pinus cf. canariensis, Morus alba, Sphaeralcea cf. ambigua, Euryops pectinatus, Iris
    369 Maurandella antirrhiniflora, Artemisia ludoviciana, A. dracunculus, Bromus rubens, Rhus trilobata, Populus fremontii, Eriogonum fasciculatum, Perityle emoryi, Brickellia longifolia, Tamarix ramosissima, Typha domingensis, Nicotiana obtusifolia, Allionia incarnata, Salix exigua, S. gooddingii, Encelia farinosa, Porophyllum gracile, Acacia greggii, Datura wrightii, Eucnide urens, Apocynum cannabinum, Penstemon palmeri, Sonchus oleracea, Lactuca serriola, Larrea tridentata, Phacelia glechmiifolia, Sphaeralcea ambigua, Bebbia juncea, Cercis orbiculata, Baccharis sarothroides, Ericameria paniculata, Glandularia gooddingii, Viguiera parishii, Mimulus guttatus, M. cardinalis, Cirsium cf. mohavense, C. neomexicanum, Stephanomeria pauciflora, Psilostrophe sparsiflora, Juncus nevadense, Dieteria canescens.
    369 Herbario FMB Humboldt
    368 with Yucca schidigera, Larrea tridentata, Salazaria mexicana, Ambrosia dumosa, Echinocactus polycephalus, Echinocereus engelmanii, Opuntia ramosissima, O. basilaris, Mammalaria, Bebbia juncea, Acacia greggii, Hymenoclea salsola, Lycium andersonii, xylorhiza tortifolia, Eriogonum fasciculatum, and a diversity of annuals.
    368 with Populus fremonti, Salix, Baccharis sergiloides, Forestiera pubescens and with surrounding slopes having Pinus monophylla, Quercus cornelius-mulleri, Stipa parishii, Ericameria cuneata, Salvia mohavensis, Camissonia cardiophylla, Epilobium canum, Brickellia califoricum, Datira wrightii, Mirabilus bigelovii, Opuntia basilaris, Lepidium fremontii, ect.
    368 slåen (Prunus spinosa)
    368 has background sounds: Gyps fulvus|Circaetus gallicus|Aquila adalberti|Columba palumbus|Dendrocopos major|Picus sharpei|Cyanistes caeruleus|Oriolus oriolus|Certhia brachydactyla|Erithacus rubecula|Lullula arborea|Garrulus glandarius|Cyanopica cooki|Sitta europaea|Fringilla coelebs|Coccothraustes coccothraustes|Carduelis carduelis|Serinus serinus|Lophophanes cristatus|Cyanistes caeruleus|Sylvia undata|Sylvia cantillans|Aegithalos caudatus
    368 Sparganium angustifolium, Verbascum thapsus, Taraxacum officinale, Achillea millefolium, Potentilla hippiana, Artemisia carruthii, ERigeron divergens, Machaeranthera canescens, Eleocharis acicularis, Rumex salicifolius, Rorippa, Gayophytum diffusum, Alopecurus aequalis, Arenaria fendleri, Orthocarpus purpureus, Erigeron flagellaris, Hymenoxys subintegra, Gnaphalium exilifolium, Oenothera flava, Lappula occidentalis, Orthocarpus luteus, Blepharoneuron tricholepis, Muhlenbergia montana
    368 Simmondsia chinensis, Ericameria laricifolia, Prosopis juliflora, Lycium exsertum, Thamnosma montana, Parkinsonia microphylla, Celtis pallida, Eriogonum spp.
    368 Olneya tesota, Cercidium microphyllum, Eriogonum, Encelia farinosa, Lepidium, Carnegiea gigantea, Phacelia crenulata, Cylindropuntia bigelovii, C. acanthocarpa, Lycium, Perityle emoryi, Ferocactus emoryi, Larrea tridentata, Amsinckia intermedia, Mammillaria grahamii, Descurainia.
    368 Dominants incl. Pinus cou., Quercus ch. (most survived), Frangula c., Eriodictyon par., Poa sec. & Ceanothus int., also w/ Tauschia pa., Pseudotsuga, Leptosiphon br., Gayophytum, Hesperoyucca, Asclepias, Muilla m., Penstemon cen., Stipa, Eriastrum den., etc.
    368 Chaparral with Quercus cornelius-mulleri, Eriogonum fasciculatum, Baccharis sergiloides, Deinandra floribunda, Artemisia tridentata, Rhus ovata,Ceanothus greggii, and Ephedra californica
    368 Cape Mountain/Oak Forest vegetation with Quercus tuberculata, Bursera microphylla, Jatropha vernicosa, Croton magdalenae, Cordia curassavica, Salvia similis, Calliandra californica, & Mimosa tricephala var. xanti
    368 Aristida purpurea var. fendleriana, Aristida purpurea var. longiseta, Bouteloua gracilis, Chrysothamnus nauseosus ssp. bigelovii, Gutierrezia sarothrae, Muhlenhergia torreyi, Opuntia imbricata, Sporobolus cryptandrus.
    367 aspen
    366 original label stored with this specimen: IP.414127|from same original lot: IP.414420
    366 Abies fraseri, Picea rubens, Sorbus americana, Rhododendron catawbiense, Rhododendron minus, , Leiophyllum buxifolium
    365 Prosopis velutina, Mimosa aculeaticarpa var biuncifera, Baccharis pteronioides, Isocoma tenuisecta, Boutelua hirsuta
    365 Nothofagus
    364 with Salix, Epilobium canum, Solidago velutina, Artemisia dacunculus, A. ludoviciana, Baccharis sergiloides, Sporobolus airoides, Muhlenbergia rigens and with surrounding slopes having Yucca schidigera, Acacia greggii, Quercus cornelius-mulleri, Nolina parryi, Echinocereus engelmanii, Opuntia basilaris, ect.
    364 on same slide: IPV6.856902
    364 grå-el (Alnus incana)
    364 Tamarix ramosissima, Isocoma acradenia, Opuntia chlorotica, Gutierrezia sarothrae, Acacia greggii, Lepidium lasiocarpum, Datura wrightii, Bebbia juncea, Cryptantha angustifolia, Encelia farinosa, Ephedra viridis, Aristida adscensionis, Aristida purpurea, Plantago patagonica, Chamaesyce arizonica, Chorizanthe brevicornu, Machaeranthera pinnatifida, Pectocarya recurvata, Draba cuneifolia, Echinocereus engelmannii, Stylocline microcarpa, Cheilanthes feei, Bromus rubens, Brickellia atractyloides, Phacelia ambigua/pedicellata, Iva acerosa, Pseudognaphalium, Trixis californica.
    364 Pteridium aquilinum var. pubescens
    364 Larrea tridentata, Erodium cicutarium, Cylindropuntia leptocaulis, Plantago ovata, Castilleja exserta var. exserta, Opuntia engelmannii, Eriogonum inflatum, Lupinus succulentus, Astragalus nuttallianus, Dasyochloa pulchella, Silene antirrhina, Bromus rubens, Krameria erecta, Acamptopappus sphaerocephalus, Psilostrophe cooperi, Herniaria hirsuta ssp. cinerea, Vulpia octoflora, Nemacladus glanduliferus, Erodium texanum, Antheropeas lanasum, Stylocline micropoides, Echinocereus engelmannii, Daucus pusillus, Phacelia crenulata, Aristada purpurea var. nealleyi, Linanthus aureau ssp. Aureus
    364 Hilaria rigida, Abronia villosa, Geraea canescens, Hesperocallis undulata, Cryptantha, Eschscholzia glyptosperma, Larrea tridentata Schismus, Palafoxia arida, Chaenactis, Nama, Oenothera deltoidea, Achyronychia cooperi, Ambrosia dumosa, A. deltoidea
    364 Dichelostemma capitatum, Cercidium microphyllum, Opuntia engelmannii, Cylindropuntia acanthocarpa, C. leptocaulis, Celtis pallida, Amsinckia, Echinocereus fasciculatus, Isocoma acradenia, Bowlesia incana, Ferocactus cylindraceus, Lycium exsertum, Plagiobothyrs, Sphaeraclea ambigua, Prosopis velutina, Dodonaea viscosa, Melambodium leucanthum, Eriogonum wrightii, Olneya tesota, Ambrosia ambrosioides, Selaginella, Simmondsia chinensis, Phoradendron californica, Lupinus concinnus, Phacelia, Ephedra fasciculata, Carnegiea gigantea, Oenothera primiveris.
    364 Cylindropuntia leptocaulis, Canotia holocantha, Cylindropuntia acanthocarpa, Yucca elata, Carnegiea gigantea, Encelia farinosa, Acacia constricta, Lupinus sparsiflorus, Lupinus arizonica, Opuntia sp., Simmondsia chinensis, Lycium sp., Larrea tridentata, Prosopsis sp., Oenothera primiveris, Eschscholtzia californica ssp. mexicana, Camissonia boothii, Lotus humistratus, Anemone tuberosa, Brassica tournafortii, Antheropeas lanosum, Monoptilon bellioides, Gilia flavocinta, Descurainia pinnata, Phacelia sp., Lepidium lasiocarpum, Pectocarya recurvata, Pectocarya platycarpa.
    364 Artemisia tridentata, Ericameria linearifolia, Stipa speciosa, Prunus fasciculata, Purshia tridentata, Packera multilobata, Juniperus osteosperma
    364 Adenostoma fasciculatum
    363 Asclepias involucrata, Aristida purpurea, Baccharis pteronioides, Berberis fremontii, Bouteloua curtipendula, Bromus rubens, B. tectorum, Castilleja integra, Chrysothamnus nauseosus, Coryphantha vivipara, Echinocereus fendleri, Elymus elymoides, Erigeron divergens, Eriogonum wrightii, Erodium cicutarium, Forestiera pubescens, Gutierrezia sarothrae, Lappula occidentalis, Layia glandulosa, Lomatium nevadensis, Lycium pallidum, Marrubium vulgare, Menodora scabra, Muhlenbergia torreyi, Opuntia macrorhiza, O. phaeacantha, O. whipplei, Penstemon linarioides, Pinus edulis, Psoralidium tenuiflorum, Rhus trilobata, Tragopogon dubius, and Verbena gooddingii.
    363 Andropogon glomeratus, Brickellia californica, Bromus rubens, Dalea formosa, Erigeron divaricatus, Juniperus coahuilensis, Mimosa biuncifera, Muhlenbergia rigens, Prosopis velutina, Salix gooddingii, Yucca baccata
    362 host, Dicotyles tajacu (Tayassuidae)
    362 Host: Quercus sp.| Host part: unknown
    361 on same slide: IP.856388
    361 Woodwardia fimbriata, Alnus oblongifolia, Solanum americanum, Heterotheca psammophila, Artemisia ludoviciana, Glandularia gooddingii, Ambrosia confertiflora, Lobelia cardinalis graminea, Pellaea truncata, Cheilanthes fendleri, Cheilanthes eatonii, Euphorbia arizonica, Cuscuta indecora, Trixis californica, Anaphalis margaritacea, Artemisia bigelovii, Physalis hederifolia cordifolia, Machaeranthera pinnatifida, Bothriochloa barbinodis
    361 Notholaena sinuata, Galium aparine, Maurandya antirrhinifolia, Solanum americanum, Oenethera caespitosa marginata, Eriogonum fasciculatum polifolium, Oxalis albicans, Lepidium virginicum medium, Muhlenbergia appressa, Amsinckia intermedia, Clarkia epilobioides, Bouteloua aristidoides, Pitytrogramma triangularis maxonii, Pellaea truncata, Abutilon californicum, Cirsium neomexicanum, Viguiera deltoidea parishii, Celtis reticulata, Platanus wrightii
    361 Juniperus osteosperma, Pinus edulis, Bouteloua gracilis, Yucca baileyi, Penstemon ambiguus, Chrysothamnus greenei, Abronia elliptica, Gutierrezia sarothrae/microcephala, Dimorphocarpa wislizeni, Thelysperma subnudum, Hymenopappus filifolius pauciflorus, Tiquilia latior, Poliomintha incana, Ipomopsis congesta frutescens, Penstemon eatoni, Euphorbia brachycera, Muhlenbergia pungens, Dalea searleae, Euphorbia fendleri.
    361 Dominants incl. Rosa cal., Salix, Artemisia doug., A. trid., Pinus jeff., Calocedrus, & Horkellia ryd., also with Apocynum can., Conium mac., Datisca, Trifolium obt., Poa bul., Aqueligia for., Thalictrum fen., Equisetum lae., Linanthus cal., Agoseris het., Populus tri., etc.
    360 host, Strix varia (Strigidae)
    360 has host: Molossus molossus
    360 has background sounds: Troglodytes aedon
    360 Sonoran Desert vegetation with Olneya tesota, Psorothamnus spinosus, Parkinsonia florida, Ambrosia salsola, Chilopsis linearis, Brandegea bigelovii, Bebbia juncea, Condea emoryi, Pectis papposa, & Euphorbia spp.
    360 Simmondsia chinensis, Parkinsonia microphylla, Eriogonum fasciculatum, Carnegiea gigantea, Phacelia distans, Bromus rubens, Oncosiphon piluliferum, Cylindropuntia bigelovii, Opuntia sp., Fouquieria splendens, Daucus pusillus, Echinocereus bonkerae, Rafinesquia sp., Eschscholzia californica, Cottsia gracilis, Calliandra eriophylla, Bahiopsis parishii, Lupinus sp., Gilia sp., Plantago sp.
    360 Riparian with Schoenoplectus californicus, Schoenoplectus acutus var. occidentalis, Baccharis salicifolia, Ambrosia psilostachya, Salix gooddingii, Salix laevigata, Pseudognaphalium luteoalbum, and Typha latifolia
    360 Ponderosa pine
    360 Polygala macradenia, Eriogonum ripleyi, Dodonaea viscosa, Canotia holacantha, Psilostrophe cooperi, Ceanothus greggii, Silene antirrhina, Eriogonum inflatum, Yucca elata, Castilleja exerta, Tiquilia canescens, Simmondsia chinensis, Fouquieria splendens, Baileya multiradiata, Lesquerella cinerea, Achnatherum speciosum, Porophyllum gracile, Acourtia wrightii, Polygala rusbyi, Chamaesyce chaetocalyx var. chaetocalyx, Thymophylla acerosa, Nemacladus glanduliferus, Herniaria hirsuta ssp. cinerea, Galium proliferum, Cryptantha barbigera, Nolina microcarpa, Heliomeris longifolia var. annua, Lupinus brevicaulis, Lotus humistratus, Plantago rhodosperma, Plantago ovata, Packera neomexicana, Hedeoma nana ssp. microcalyx, Eriastrum eremicum, Sphaeralcea ambigua, Acamptopappus sphaerocephalus
    360 Pinus jeffreyi, Abies concolor, Calocedrus decurrens, Ribes nevadensis, Castilleja miniata, Urtica dioica, Helenium bigelovii, Rubus parviflorus, Equisetum laevigatum, Sphenosciadium capitellatum, Senecio triangularis, Athyrium filix-femina, Aquilegia formosa, Epilobium ciliatum, Mimulus cardinalis, M. guttatus, Barbarea orthoceras, etc.
    360 Oak Woodland/riparian with Quercus agrifolia var. oxyadenia, Salix lasiolepis, Artemisia tridentata, Cercocarpus betuloides, Datisca glomerata, Eriogonum wrightii, Adenostoma fasciculatum, and A. sparsifolium
    360 Medicago sativa
    360 Juniperus osteosperma, Yucca baileyi, Echinocereus mojavensis, Opuntia polyacantha erinacea, Ephedra viridis, Bouteloua gracilis, Gutierrezia sarothrae/microcephala, Pectis angustifolia, Portulaca oleracea, Munroa squarrosa, Sphaeralcea ambigua, Sporobolus cryptandrus.
    360 Host: Medicago sativa|Host part: seed
    360 Geigeria pectidea
    360 Fraxinus velutina, Baccharis salicifolia, Salix gooddingi, Baccharis sarothroides, Lepidium densiflorum, Boerhavia coulteri, Datura wrightii, Prosopis velutina, Xanthium strumarium, Solanum elaeagnifolium, Ambrosia psilostachya, Melilotus alba, Cynodon dactylon, Sporobolus cryptandrus, Maurandella antirrhiniflora, Chamaesyce serpyllifolia, Chamaesyce hyssopifolia, Sporobolus cryptandrus, Chamaesyce albomarginata, Kallstroemia parviflora, Chenopodium fremontii, Amaranthus palmeri, Chamaesaracha coronopus, Gaura mollis and Bothriochloa laguroides.
    360 Dominants include Quercus agr., Q. chr., Ceanothus leu., Eriodictyon tr., Eriogonum fas., Hesperoyucca, Cercocarpus b., and Artemisia dou., also w/ Colutea, Adenostoma fa., Frangula c., Marrubium, Urtica dio., Juncus rug., Mimulus, Solidago, Cyperus, Nicotiana g.
    360 Dominants include Abies con., Pinus lam., Ribes ne., Veratrum ca., Dodecatheon re., Drymocallis cu., Penstemon ro., with Epilobium gl., Platanthera di., Sisyrinchium id., Cystopteris f., etc.
    360 Cercidium floridum, C. microphyllum, Carnegiea gigantea, Keckiella antirrhinoides, Simmondsia chinensis, Prosopis velutina, Yucca baccata, Dasylirion wheeleri, Dodonaea viscosa, Opuntia engelmannii, Cylindropuntia acanthocarpa; Populus fremontii, Platanus wrightii, Juniperus, Sambucus nigra caerulea, Rhamnus californica, Salix, Geranium carolinianum, Bowlesia, Trifolium.
    358 Selva Baja Caducifolia
    357 with Populus fremontii, Salix, Baccharis, Juncus balticus, Asclepias fascicularis, Forestiera pubescens, Muhlenbergia asperifolia, Aquilegia formosa, Anemopsis californica and surrounding slopes having Pinus monophylla, Yucca brevifolia, Y. schidigera, Nolina parryi, Opuntia chlorotica, Dudleya saxosa, Lotus rigidus, Hilaria rigida, ect.
    357 rose (Rosa)
    357 Salix, Platanum racemosa, Toxicodendron diversilobum, Artemisia leudoviciana, Epilobium canum, Rhus trilobata, Fraxinus, Rhamnus ilicifolia, Scrophularia californica, Muhlenbergia rigens, Erythranthe floribunda, E. guttata, Mimetanthe pilosa, Melica imperfecta, Bromus diandrus, B. tectorum, etc.
    357 Quercus chrysolepis, Q. agrifolia, Calocedrus decurrens, Alnus rhombifolia, Platanus racemosa, Rhamnus ilicifolia, Rhus trilobata, Eriodictyon trichocalyx, Salvia apiana, Hesperoyucca whipplei, Eriogonum fasciculatum, Ceanothus leucodermis, Heteromeles arbutifolia, Keckiella, Ribes, Lonicera, Linanthus floribundus, Marah macrocarpa, Bromus diandrus, Avena, etc.
    357 Populus fremontii, Salix, Baccharis sergiloides, B. salicifolius, Prosopis glandulosa, Pluchea sericea, Epilobium canum, Polypogon monspeliensis, Mimulus, Juncus, Eleocharis, and with surrounding slopes having Yucca schidigera, Hesperoyucca whipplei, Ericameria linearifolia, Bernardia incana, Ceanothus perplexans, Eriogonum fasciculatum, Opuntia basilaris, Mirabilis multiflora, Rhus ovata, etc.
    357 Broadleaves
    356 host, Ardea coerulea (Ardeidae)
    356 Wislizenia refracta
    356 Host: Pinus contorta Douglas ex Loudon 1838
    356 Heterotheca latifolia
    355 Parkinsonia
    354 Mammalia / Rodentia / Cricetidae / Akodon / aerosus
    354 Host: Rumex crispus L. 
    353 Host: Heliconia latispatha
    352 on same slab: IP.336214|on same slab: IP.336215|on same slab: IP.336216|on same slab: IP.336217|on same slab: IP.336218|on same slab: IP.336219|on same slab: IP.336220|on same slab: IP.336221|on same slab: IP.336222|on same slab: IP.336223|on same slab:
    352 Sorghum halapense, Leptochloa fusca uninervia, Sesbania, Cynodon, Prosopis, Vitex angus-castus, Physalis angulata, Parkinsonia aculeata, P. florida, Cyperus eragrostis, C. involucratus, Echinochloa colona, E. crus-galli, Amaranthus, Paspalum, Polanisia do
    352 Pseudotsuga menziesii, Acer sp., Symphoricarpos rotundifolius, Ribes pinetorum, Aquilegia desertorum, Aquilegia chrysantha, Leonurus cardiaca, Barbarea vulgaris, Aralia racemosa, Hydrophyllum occidentale, Thalictrum fendleri, Prunella vulgaris, Plantago major, Elymus glaucus, Carex bolanderi, Carex vallicola
    352 Juniperus osteosperma, Celtis reticulata, Artemisia ludoviciana, Gutierrezia sarothrae, Sphaeralcea parvifolia, Solidago wrightii, Salsola tragus, Opuntia phaeacantha, Abutilon parvulum, Boerhavia erecta, Datura wrightii, Amaranthus palmeri, Amaranthus albus, Tragia ramosa, Ipomoea costellata, Heliomeris multiflora, Erodium cicutarium, Portulaca oleracea, Polanisia dodecandra, Pectis prostrata, Dieteria, Hilaria mutica, Bouteloua curtipendula, Bouteloua gracilis, Bouteloua eriopoda, Bouteloua aristidoides, Bothriochloa barbinodis, Sanvitalia abertii, Hopia obtusa, Panicum hirticaule, Leptochloa panicea, Aristida adscensionis
    352 Encelia farinosa, Parkinsonia microphylla, Simmondsia chinensis, Acacia greggii, Hyptis emoryi, Lycium, Bebbia juncea, Olneya tesota, Ambrosia deltoidea, Ambrosia ambrosioides, Sphaeralcea ambigua, Larrea tridentata, Poaceae , Krameria bicolor, Abutilon incanum, Eriogonum fasciculatum, Ditaxis lanceolata, Bromus rubens, Cryptantha, Hordeum murinum, Trixis californica, Ambrosia salsola
    352 Dominants incl. Eriogonum fasc., Lepidospartum s., Pennisetum set., Alnus rh., & Baccharis salicif.; w/ Populus f., Acmispon he., Cryptantha mu., Eucrypta, Lupinus spa., L. hir., Pectocarya l., Chaenactis g., Eulobus, Pellaea, Heterotheca fa.
    352 Coastal Sage Scrub/Riparian vegetation with Artemisia californica, Malacothamnus fasciculatus, Malosma laurina, Eriogonum fasciculatum, Rhus integrifolia, Baccharis pilularis, Salix lasiolepis, and Schoenoplectus californicus
    352 Acacia greggii, Cylindropuntia ganderi var. ganderi, Bebbia Juncea var. aspera, Ambrosia dumosa, Ambrosia salsola var. salsola, Hyptis emoryi, Psorothamnus spinosus, Asclepias albicans.
    351 Stephanomeria pauciflora, Encelia farinosa, Baileya multiradiata, Parkinsonia florida, Senna covesii, Larrea tridentata, Sphaeralcea cf. emoryi, Ambrosia dumosa, Ambrosia deltoidea
    351 Prosopis velutina, Arcostaphylos pungens, Nolina microcarpa, Acacia constricta, Rhus trilobata, Calliandra eriophylla, Isocoma tenuisecta, Eriogonum Wrightii, Eragrostis Lehmanniana
    351 Pinus edulis, Juniperus osteosperma, Robinia neomexicana, Hedeoma nanum, Ipomopsis aggregata, Pteryxia petraea, Ptelea trifoliata, Lithospermum multiflorum, Linum lewisii, Tragopogon dubius, Penstemon eatoni eatoni, P. cf. linarioides, P. pachyphyllus, Chaenactis douglasii, Galium wrightii, Purshia tridentata, Eriogonum alatum, Poa pratense, Achnatherum hymenoides, Hymenopappus filifolius, Opuntia cf. phaeacantha, Physaria, Clematis ligusticifolia, Oenothera caespitosa, Phlox, Gutierrezia sarothrae, Ericameria nauseosa.
    351 Olneya tesota, Larrea tridentata, Phoradendron californicum, Ambrosia deltoidea, Echinocereus engelmanii, Cylindropuntia bigelovii, Cylindropuntia acanthocarpa, Ferocactus cylindraceous, Carnegia gigantea
    351 Larrea tridentata, Hymenoclea salsola, Encelia farinosa, Isocoma acradenia, Stephanomeria pauciflora, Cylindropuntia acanthocarpa, Prosopis juliflora var. velutina, Sphaeralcea cf. emoryi, Eriogonum
    351 Eryngium cuneifolium
    351 Canotia holacantha, Rhamnus crocea, Acacia greggii, Cylindropuntia bigelovii, Opuntia phaeacantha/engelmannii, Quercus turbinella, Prosopis velutina, Eriogonum fasciculatum, E. wrightii, Ericameria laricifolia, Glandularia bipinnatifida, Erodium cicutarium, Senecio lemmoni, Lesquerella purpurea, Baileya multiradiata, Sphaeralcea, Phacelia distans, P. crenulata, Emmenanthe penduliflora, Cryptantha, Eucrypta chrysanthemifolia, Cirsium, Camissonia californica, Lupinus sparsiflorus, Plagiobothrys arizonicus, Salvia columbariae, Eschscholzia californica, Gilia flavocincta, Layia glandulosa, Lupinus concinnus, Thysanocarpus, Penstemon subulatus, Marina parryi, Eriastrum, Lepidium virginicum montanum, Schismus, Bothriochloa, Claytonia perfoliata, Cheilanthes.
    350 With Ocotillo, Psorothamnus schottii, Hymenoclea, Salsola, Larrea, Ambrosia dumosa, Cylindropuntia echinocarpa, C. wolfii, Opuntia basilaris, and Ferocactus cylindraceus.
    350 Potentilla / intermedia
    350 Pinus ponderosa, Arctostaphylos pungens, Quercus, Cercocarpus montanus, Opuntia engelmannii, Agave parryi, Yucca baccata, Rhus trilobata, Opuntia phaeacantha, Mimosa aculeaticarpa var. biuncifera
    350 Oak Woodland/Wetland vegetation with Quercus agrifolia, Baccharis salicifolia, Malosma laurina, Salix lasiolepis, Salix gooddingii, Typha latifolia, Rubus ursinus, Ambrosia psilostachya, Vitis girdiana, & Urtica dioica
    350 Juncus sp.
    350 Hyptis emoryi, Parkinsonia florida, Lycium, Olneya tesota, Psorothamnus spinosus, Bebbia juncea, Larrea tridentata, Encelia farinosa, Calycoseris wrightii, Eschscholzia minutiflora, Dalea mollis, Perityle emoryi, Hymenoclea salsola pentalepis, Eriogonum trichopes.
    350 Ferocactus cylindraceus, Carnegiea gigantea, Cylindropuntia acathocarpa, Mammillaria grahamii, Echinocereus engelmannii, Parkinsonia microphylla, Ambrosia deltoidea, Ambrosia dumosa, Encelia farinosa, Lycium berlandieri
    350 Cercidium microphyllum, Carnegiea gigantea, Cylindropuntia acanthocarpa, C. leptocaulis, C. fulgida, Agave chrysantha, Echinocereus fasciculatus, Ferocactus cylindraceus, Lycium, Prosopis velutina, Olneya tesota, Dodonaea viscosa, Eriogonum wrightii, E. fasciculatum, Ephedra, Sphaeralcea, Melampodium leucanthum, Pectocarya, Plagiobothrys arizonicus, Lupinus concinnus, Isocoma acradenia, Gutierrezia, Phacelia crenulata, P. distans, Castilleja exserta.
    350 Atriplex
    350 Aster sp.
    349 Host: Homo sapiens
    348 on same slab: IP.595261
    348 Quercetea ilicis |  Poluletalia albae
    348 Prosopis velutina, Juglans major, Quercus arizonica, Q. emoryi, Q. chrysolepis, Rhus trilobata, R. ovata, Juniperus deppeana, Agave chrysantha, Dasylirion wheeleri, Acacia greggii, Mimosa biuncifera, Ceanothus greggii, Rhamnus crocea, Arctostaphylos, Nolina microcarpa, Baccharis sarthroides, Cercocarpus montanus, Platanus wrightii, Salix, Yucca baccata, Echinocereus bonkerae, Epilobium canum latifolium, Ericameria laricifolia, Ambrosia confertiflora, Bromus rubens, Penstemon pseudospectabilis, Cryptantha, Dichelostema capitata pauciflora.
    348 Olneya tesota, Parkinsonia microphylla, Prosopis velutina, Larrea tridentata, Krameria erecta, Rafinesquia californica, Cylindropuntia ramosissima, Encelia farinosa, Pleuraphis rigida, Chaenactis stevioides, Plantago ovata, Fouquieria splendens.
    348 Larrea tridentata, Peritoma arborea, Senegalia greggii, Cylindropuntia acanthocarpa, C. ramosissima, Eriastrum eremicum, Chaenactis carphoclinia, Ferocactus cylindraceus, Yucca schidigera, Krameria bicolor, Stephanomeria pauciflora, Xylorhiza to . . .
    348 Juniperus osteosperma, Juniperus monosperma, Prosopis velutina, Acacia greggii, Mimosa biuncifera, Rhus aromatica, Aloysia wrightii, Morus microphylla, Nolina microcarpa, Yucca baccata, Opuntia phaeacantha, Ziziphus obtusifolia, Lycium pallidum, Opuntia engelmannii, Cylindropuntia leptocaulis, Cylindropuntia whipplei, Quercus turbinella, Amaranthus blitoides, Amaranthus palmeri, Pectis rusbyi, Bouteloua eriopoda, Bidens leptocephala, Krascheninnikovia lanata, Ipomoea cristulata, Eragrostis pectinacea, Salvia reflexa, Dasyochloa pulchella, Purshia stansburiana, Panicum hirticaule, Bouteloua aristidoides, Acalypha neomexicana, Hopia obtusa, Portulaca oleracea, Cordylanthus laxiflorus, Cordylanthus parviflorus, Pectis prostrata Heliomeris multiflora, Kallstroemia parviflora, Ipomoea costellata, Sporobolus contractus, Xanthisma gracile, Baccharis pteronioides, Hoffmannseggia drepanocarpa, Euphorbia exstipulata, Solanum eleagnifolium, Euphorbia capitellata, Artemisia ludoviciana, Artemisia dracunculus, Boerhavia erecta, Mirabilis multiflora, Physalis hederifolia, Nicotiana obtusifolia, Sanvitalia aberti, Acourtia wrightii, Allionia incarnata, Bothriochloa barbinodis, Bouteloua curtipendula, Chloris virgata, Leptochloa dubia, Leptochloa panicea, Hilaria mutica, Tragia ramosa, Machaeranthera tagetina, Abutilon parvulum, Rhynchosia senna, Eriogonum wrightii, Parietaria hespera, Mirabilis coccinea, Sporobolus cryptandrus, Stephanomeria pauciflora, Muhlenbergia porteri, Datura wrightii, Polanisia dodecandra, Aristida purpurea, Berberis fremontii, Parthenium incanum, Menodora scabra, Salsola tragus, Dalea formosa, Mirabilis linearis, Desmanthus cooleyi, Hymenothrix loomisii, Bouteloua barbata, Erioneuron pilosum, Atriplex canescens, Boerhavia coccinea, Tridens muticus, Sphaeralcea parvifolia
    348 Eucalyptus, Casaurina
    348 10164 - Galerida cristata  Linnaeus, 1758
    347 coastal sage scrub
    347 Genipa americana
    346 Senecio rosmarinifolius
    346 Ovis aries
    346 Aves / Passeriformes / Passerellidae / Junco / hyemalis
    346 Apodiformes / Apodidae / Collocalia / C. esculenta
    345 uncoded: Cytisus scoparius
    345 has background sounds: Pitangus sulphuratus
    345 Sonoran Desert Scrub with Olneya tesota, Larrea tridentata, Ambrosia dumosa, Krameria erecta, & Encelia farinosa
    345 Quercus john-tuckeri, Pinus monophylla, Juniperus californica, Artemisia tridentata, Poa secunda, Graya spinosa, Eriogonum fasciculatum, Cryptantha, Layia glandulosa, Calyptridium monandrum, Camissonia campestris, Chaenactis xantiana, Leptosyne bigelovii, Syntrichopappus fremontii, etc.
    345 Quercus cornelius-mulleri, Adenostema fasciculatum, A. sparsifolium, Eriogonum fasciculatum, Sphaeralcea ambigua, Mirabilis multiflora, Hesperoyucca whipplei, Arctostaphylos pringlei var. drupacea, Calyptridium monandrum, Stipa parishii, Phacelia distans, Salvia columbariae, Bromus tectorum, Erodium cicutarium, etc.
    345 Luzulo henriquesii-Betuletum celtibericae |
    345 Host: Doliocarpus multiflorus
    345 Eschscholzia californica, Erodium cicutarum, Crassula connata, Lupinus sparsiflorus, Larrea tridentata, Malva parviflora, Camissonia spp., Amsinckia spp., Descurainia pinnata, Lepidium spp., Bowlesia incana, Lesquerella gordoni, Hymenoclea salsola, Caulanthus lasiophyllus, Phacelia distans
    345 Coastal Sage Scrub with Artemisia californica dominant, Heteromeles arbutifolia, Mimulus aurantiacus, Bromus spp., Sambucus mexicanus
    345 Burnt Pinus jeffreyi, P. flexilis, Abies concolor and Arctostaphylos patula and with Cercocarpus ledifolius, Stipa parishii, Eriophyllum confertiflorum, Eriogonum wrightii, E. parishii, Linanthus pungens, Lupinus excubitus, Tetradymia canescens, Salvia pachyphylla, Eriodictyon trichocalyx, Elymus elymoides, Erysimum capitatum, etc.
    345 Atriplex canescens
    345 Adenostema fasciculatum, Arctostaphylos pringlei var. drupacea, A. glauca, Cercocarpus betuloides, Quercus wislizeni, Ceanothus leucodermus, Eriodictyon trichocalyx, Hesperoyucca whipplei, Eriophyllum confertiflorum, Dichelostema capitatum, Calyptridium monandrum, Festuca microstachys, Camissonia, Claytonia, etc.
    344 Riparian with Salix spp., Schoenoplectus spp., Baccharis salicifolia, B. pilularis, Xanthium strumarium, Urtica dioica, Juncus spp., and Abronia villosa var. aurita
    344 Riparian with Platanus racemosa, Quercus agrifolia, Salix spp., Baccharis salicifolia, Toxicodendron diversilobum, Eriogonum fasciculatum, Malosma laurina, & Brassica nigra
    344 Matorral Xerofilo
    344 Desert Scrub: Ambrosia dumosa, Fouqueiria splendens ssp. splendens, Larrea tridentata, Cylindropuntia ganderi var. Ganderi, Agave deserti, Encelia farinosa, Justicia californica, Acalypha californica.
    343 on same slab: IP.391866
    343 Sesuvium sesuvioides
    343 Pinus jeffreyi
    343 Host: Hiraea reclinata
    343 Cardaria
    343 Baccharis sarothroides
    342 grassland
    342 Quercus oblongifolia, Q. emoryi, Prosopis juliflora, Asclepias linaria, A. ovata, A. elata, Bouvardia ternifolia, Guardiola, Ipomoea longifolia, Toxicodendron, Erigeron, Vitis, Coryphantha recurvata, Senna hirsuta, Aristolochia, Arbutus, Condalia, Passifl
    342 Phlox (mat-forming), Ribes, Erigeron concinnus, Bromus tectorum, Penstemon pachyphyllus, Lupinus argenteus, Lotus wrightii, Eriogonum racemosum, Ipomopsis aggregata cf. var californica, Pinus edulis, Eriogonum alatum, Carduus nutans, Eriogonum umbellatum, Eriogonum ericifolium, Achnatherum hymenoides, Berberis fremontii, Chrysothamnus viscidiflorus ssp. viscidiflorus, Tragopogon dubius, Bromopsis inermis.
    342 Packera neomexicana, Lotus humistratus, Calochortus kennedyi, Yucca baccata, Erodium cicutarum, Sphaeralcea coulteri, Lupinus concinnus, Euphorbia melanadenia, Pinus monophylla, Bromus rubens, Menodora scabra, Boechera perennans, Gilia flavocincta, Eriastrum eremicum, Astragalus tephrodes, Dieteria asteroides, Glandularia bipinnatifida, Cryptantha nevadensis
    342 Mammalia / Rodentia / Cricetidae / Akodon / torques
    342 Hyptis, Melilotus, Mimulus, Viguiera, Baccharis sarothroides, Prosopis glandulosa, Phacelia affinis, Bursera microphylla, Pachycereus pringlei, Larrea, Selaginella, Ambrosia carduacea, Tessaria, Justicia californica, Tamarix, Acacia, Trixis, Vitis girdiana, Galvezia juncea.
    342 Host: Pyrus malus| Host part: unknown
    342 Erodium bothrys, Bromus tectorum, Caulanthus coultri, Datura wrightii, Plagiobothrys nothofulvus, Arctostaphylos sp., Lupinus albifrons, Phacelia hastata, Caulanthus coulteri, Quercus sp., Datura wrightii, Eschscholzia californica, Acmispon strigosus, A. glaber, Avena sp., Triteleia ixioides, Mimulus aurantiacus, Keckelia breviflora, Ascelus californica
    342 Chaparral/Oak Woodland with Adenostoma fasciculatum, Quercus agrifolia, Q. berberidifolia, Q. engelmannii, Arctostaphylos glauca, Rhus ovata, Toxicodendron diversilobum, Salix lasiolepis, and Eriogonum fasciculatum
    342 Cape Lowlands/Canyon vegetation with Chloracantha spinosa, Baccharis salicifolia, Washingtonia robusta, Quercus brandegeei, Cryptostegia grandiflora, Ambrosia ambrosioides, Lysiloma divaricatum, Fouquieria diguetii, and Bursera microphylla
    342 Canotia holacantha, Carnegiea gigantea, Cercidium microphyllum, Phacelia distans, Calliandra eriophylla, Acacia greggii, Castilleja exserta, Lepidium lasiocarpum wrightii, Gilia sinuata, Bromus rubens, Lotus, Simmondsia chinensis, Psilostrophe cooperi,  Dichelostemma capitata, Ferocactus, Opuntia engelmannii, O. phaeacantha(?), Prosopis velutina.
    341 Fouquieria splendens, Cercidium microphyllum, Echinocereus engelmannii, Larrea tridentata, Ambrosia dumosa, Ephedra, Opuntia basilaris var. basilaris, Sclerocactus johnsonii, Cylindropuntia acanthocarpa, Cylindropuntia bigelovii, Encelia farinosa.
    341 Alfalfa
    340 ene (Juniperus communis)
    340 Xanthium canadense
    340 Solidago odora
    340 Sarcostemma cynanchoides, Phoradendron californicum, Sphaeralcea ambigua, Larrea tridentata, Ambrosia deltoidea, Parkinsonia microphylla, Ferocactus cylindraceous, Cylindropuntia bigelovii, Echinocereus engelmannii, Ambrosia ambrosioides
    340 Rocky rolling hills, mostly granitic, with chaparral & oak woodland in canyon near stream; assoc. with Adenostoma fascic., Rhus laurina, R. integrifolia, Xylococcus b., Artemisia calif., Salvia mellif., Quercus agrifolia.
    340 Larrea tridentata, Ambrosia dumosa, Psorothamnus emoryi, Palafoxia arida, Abronia villosa, Croton californica, Dicoria canescens, Stipa hymenoides, Geraea canescens, Chylismia claviformis, Chaenactis fremontii, Malacothrix glabrata, Cryptantha angustifolia, Stephanomeria exigua, Schismus barbatus, Brassica tournefortii, etc.
    340 Grassland with Bromus diandrus, Lolium multiflorum, Hirschfeldia incana, Platanus racemosa, Baccharis salicifolia and Quercus agrifolia.
    340 Encontrado sobre: Zanthoxylum caribaeum
    340 Encontrado sobre: Miconia smaragdina
    340 Coastal Sage Scrub with Artemisia californica, Malosma laurina, Eriogonum fasciculatum, Adenostoma fasciculatum, and Rhus ovata. Note: area burned in 2003 Cedar Fire.
    340 Aves / Passeriformes / Icteridae / Icterus / galbula
    339 Toxicodendron diversilobum
    339 Senecio werneriifolius
    338 has background sounds: Luscinia megarhynchos|Troglodytes troglodytes|Certhia brachydactyla|Fringilla coelebs|Cyanistes caeruleus|Sylvia melanocephala|Parus major|Serinus serinus|Alcedo atthis|Cettia cetti|Sylvia atricapilla|Merops apiaster|Columba palumbus|Turdus merula|Alectoris rufa|Emberiza calandra|Chloris chloris|Cyanopica cooki|Picus sharpei|Erithacus rubecula|Motacilla alba|Lullula arborea|Acrocephalus scirpaceus|Carduelis carduelis|Coccothraustes coccothraustes|Turdus viscivorus
    338 Veratrum californicum, Rosa californica, Stachys albens, Geranium richardsonii, Horkellia rydbergii, Drymocallis glandulosa, Thalictrum fendleri, Maianthemum stellatum, Senecio triangularis, Aquilegia formosa, Sisyrinchium idahoense, Sidalcea malviflora ssp. dolosa, Perideridia parishii ssp. parishii and Lilium parryi.
    338 Prosopis velutina, Cynodon dactylon, Nama hispida, Nama demissum, Silene antirrhina, Bromus rubens, Erigeron divergens, Polypogon monspeliensis, Tamarix chinensis, Cryptantha micrantha, Zeltnera arizonica, Juncus bufonius, Cirsium neomexicanum, Melilotus indicus, Eriastrum eremicum, Herniaria hirsuta, Plantago patagonica, Schismus, Lotus humistratus, Nemacladus glanduliferus, Descurainia, Pectocarya recurvata, Erodium cicutarium, Cryptantha barbigera, Ambrosia eriocentra, Thelypodiopsis ambigua
    338 Picea pungens, P. engelmannii, Populus tremuloides, Pinus ponderosa, Abies concolor, Pseudotsuga menziesii, Abies concolor, Juniperus communis, Carex siccata, Poa pratensis; pond dominated by Potamogeton gramineus, Callitriche heterophylla, Glyceria borea
    338 Larrea tridentata, Prosopis juliflora, Encelia farinosa, Lycium parishii, L. macrodon, Schismus arabicus, Phacelia distans, Sphaeralcea coulteri, Rafinesquia neomexicana, Physaria, Brassica tournefortii, Perityle emoryi, Hilaria rigida
    337 has background sounds: Phylloscopus trochilus
    337 Ruschia sp.
    337 Eriophyllum confertiflorum var. confertiflorum
    336 on same slide: IP.856353|from same original lot: IP.004851
    336 on same slide: IP.856350|from same original lot: IP.004851
    336 Tamarix ramosissima, Gutierrezia sarothrae, Setaria vulpiseta, Prosopis velutina, Populus fremontii, Baccharis salicifolia, Acacia greggii, Sphaeralcea ambigua, Glandularia gooddingii, Quercus turbinella, Berberis haematocarpa, Chloris virgata, Bouteloua curtipendula, Sorghum halepense, Solanum elaeagnifolium, Sporobolus airoides, Marrubium vulgare, Panicum obtusum, Eragrostis lehmanniana, Panicum capillare, Chamaesyce hyssopifolia.
    336 Sphaeralcea angustifolia
    336 Riparian/Oak Woodland with Platanus racemosa, Quercus agrifolia var. agrifolia, Baccharis salicifolia, Salix exigua, S. lasiolepis, S. laevigata, and Ambrosia psilostachya
    336 Riparian and surrounding Chaparral with Adenostoma fasciculatum, Quercus xacutidens, Platanus racemosa, Juncus spp., Rhus ovata, Eriophyllum confertiflorum, Hesperoyucca whipplei, and Dicentra chrysantha. Note: area burned in recent years
    336 Quercus douglasii, Q. lobata, Q. wislizenii, Aesculus californica, Salix sp., Nemophila menziesii, Amsinckia sp., Plagiobothrys, Pholistoma auritum, Rumex crispus, Capsella sp., Nasturtium officinale, Urtica sp., Bromus sp., Galium sp., Pelargonium sp.
    336 Pseudotsuga menziesii, Pinus ponderosa, Picea pungens, Elymus elymoides, Potentilla hippiana, Antennaria spp., Arenaria fendleri eastwoodiae, Eriogonum racemosum, Orthocarpus purpurescens, Penstemon pseudoputus, Carex, Koeleria macrantha, Elymus trachycaulis, Lupinus hillii.
    336 Populus fremontii, Salix gooddingii, Fraxinus velutina, Platanus wrightii, Prosopis velutina, Acacia greggii, Baccharis sarothroides, Juniperus monosperma, Senna covesii, Parkinsonia florida, Canotia holacantha, Lycium sp., Celtis pallida, Maurandya antirrhiniflora, Pectis rusbyi, Ipomoea costellata, Stephanomeria pauciflora, Gutierrezia microcephala, Brickellia californica, Echinopepon wrightii, Olneya tesota
    336 Populus fremontii, Platanus wrightii, Arundo donax, Opuntia engelmannii, Datura wrightii, Baccharis sarothroides, Baccharis salicifolia, Ambrosia ambrosioides, Parkinsonia microphylla, Penstemon parryi, Maurandya antirrhiniflora, Fraxinus velutina, Salix gooddingii, Acacia greggii, Baccharis salicifolia, Platanus wrightii, Celtis pallida, Celtis pallida, Euphorbia polycarpa, Euphorbia capitellata, Cucurbita digitata
    336 Pinus monophylla, Juniperus osteosperma, Purshia stansburiana, Artemisia tridentata, Guttierezia sarothrae, Berberis fremontii, Quercus gambelii
    336 Pinus jeffreyi, P. contorta murrayana, Abies concolor, A. magnifica, Arctostaphylos patula, ceanothus cuneatus, comandra umbellata californica, Prunus emarginata, Monardella odoratissima pallida, Ipomopsis aggregata bridgesii, Phacelia mutabilis, Lupinus fulcratus, Calochortus leichtlinii, Calystegia malacophylla, Penstemon heterodoxus cephalophorus, P. parvulus, and Ivesia santolinoides. Wet meadow areas had: Veratrum californicum, Maianthemum racemosum, Carex spp., Senecio triangularis, Micranthes oregana, Geum macrophyllum, Bistorta bistortoides, Oreostemma alpigenum andersonii, Achillea millefolium, Primula jeffreyi, Ranunculus alismifolius alismellus, and Barbarea orthoceras. Growing in meadow. Yellow flowers.
    336 Picea engelmannii, Abies lasiocarpa, Carex cf. microptera, "Pinaleno", Carex bella, Carex siccata, Carex occidentalis, Juncus saximontanus, Conioselinum scopulorum, Mimulus guttatus, Sisyrinchium longipes, Allium geyeri, Deschampsia caespitosa, Heracleum maximum, Laennecia schiedeana, Luzula parviflora, Dodecatheon ellisiae, Agrostis scabra, Festuca sororia, Trisetum montanum, Elymus trachycaulus, Oreochrysum parryi, Bromus marginatus, Athyrium felix-femina
    336 Parkinsonia microphylla, Carnegiea gigantea, Cylindropuntia bigelovii, Echinocereus, Ferocactus cylindraceus, Mammillaria grahamii, Ambrosia deltoidea, Encelia farinosa, Fouquieria splendens, Larrea tridentata, Allionia incarnata, Camissonia, Cryptantha, Erodium texanum, Eriogonum, Lepidium, Mentzelia, Pectocarya, Phacelia, Plantago ovata, Aristida
    336 Nuttallanthus texanus, Physaria tenella, Castilleja exserta, Mirabilis laevis, Eriophyllum lanosum, Pholistoma auritum, Phacelia distans, Plagiobothrys arizonicus, Lupinus concinnus, Ambrosia deltoidea, Cylindropuntia bigelovii, Ferocactus cylindraceus, Larrea tridentata, Parkinsonia microphylla, Cryptantha, Pectocarya, Plantago ovata, Plantago patagonica, Erodium cicutarium, Erodium texanum, annual Poaceae, Lepidium lasiocarpum, Amsinckia, Cylindropuntia acanthocarpa
    336 Island Scrub vegetation with Bursera hindsiana, Jatropha cuneata, Encelia farinosa, Marina parryi, Euphorbia polycarpa, Pachycereus pringlei, Desmanthus fruticosus, and Eucnide cordata
    336 Host: | Associated Insect: | Associated Plant: Acacia longifolia (Andrews) Willd.
    336 Coastal Sage Scrub/Riparian with Malosma laurina, Artemsia californica, Lotus scoparius var. scoparius, Malacothamnus fasciculatus, Medicago polymorpha, Quercus agrifolia, and Sambucus nigra
    336 Coastal Sage Scrub with Artemisia californica, Rhamnus crocea, Eriogonum fasciculatum, Salvia mellifera, Mimulus aurantiacus, Rhus integrifolia, and Malosma laurina
    336 Chaparral with Adenostoma fasciculatum, Adenostoma sparsifolium, Malacothamnus densiflorus, Solidago velutina ssp. californica, Salvia apiana, Lotus scoparius, Phacelia brachyloba, and Rhus ovata
    336 Carissa, Ficus nitida, Ruellia brittoniana, Fraxinus, Rosa, Unknown S1, Quercus virginiana, Bougainvillea spectabilis, Hesperaloe, Calliandra, Tecoma stans, Lantana, Nerium oleander, Chamaerops
    336 Brickellia longifolia, Tamarix ramosissima, Adiantum capillus-veneris, Celtis reticulata, Baccharis sarothroides, Polypogon monspeliensis, Xanthium strumarium, Bromus diandrus, Equisetum hymale, Agrostis semiverticillata, Cercis orbiculata, Typha domingensis, Hesperodoria salicina, Sonchus asper, Melilotus officinalis, Gilia clokei, Plantago ovata, Mimulus cardinalis, Erodium cicutarium, Datura wrightii, Bromus tectorum, Erigeron lobatus, Maruandella antirrhiniflora, Bernardia myrticifolia.
    336 Ammannia coccinea, Typha, Ludwigia spp., Cyperus difformis, C. erythrorhizos, C. pygmaeus, C. odoratus, Schoenoplectus maritimus, Xanthium strumarium, Pluchea odorata, Eleocharis geniculatus, Echinochloa colona, Leptochloa viscida, L. fusca
    336 Ambrosia ambrosioides, Acacia greggii, Prosopis velutina, Celtis pallida, Lycium sp., Simmondsia chinensis, Juniperus sp., Carnegiea gigantea, Encelia farinosa, Ambrosia deltoidea, Cylindropuntia bigelovii, Cylindropuntia acanthocarpa, Opuntia phaeacantha, Fouquieria splendens, Sarcostemma cynanchoides, Artemisia ludoviciana, Atriplex canescens, Bahiopsis parishii, Baccharis sarothroides, Eriogonum fasciculatum, Mentzelia multiflora, Amaranthus sp., Cottsia gracilis, Eriogonum inflatum
    335 ex: Inga oerstediana
    334 Paspalidium geminatum | Hydrilla verticillata
    333 selje-røn (Sorbus intermedia)
    333 on same slide: IPV6.856884
    333 Toxicodendron; Phacelia spp., Silybum marianum, Cneridium dumosum, Ceanothus verrucosus, Xylococcus bicolor, Heteromeles arbutifolia, Rosa californica, Rhus trilobata
    333 Riparian with Platanus racemosa, Salix exigua, Salix laevigata, Salix lasiolepis, Baccharis salicifolia, Ludwigia hexapetala, Typha domingensis, Quercus agrifolia, and Xanthium strumarium
    333 Gutierrezia
    333 Celtis pallida, Acacia greggii, Cercidium microphyllum, Carnegiea gigantea, Prosopis velutina, Larrea tridentata,  Acacia, Simmondsia chinensis, Ericameria laricifolia, Fouquieria splendens, Calliandra eriophylla, Celtis pallida, Lycium, Sphaeralcea, Eriogonum fasciculatum, Gutierrezia sarothrae, Yucca baccata, Echinocereus fasciculatus, Opuntia engelmannii, Cylindropuntia fulgida, C. leptocaulis, C. acanthocarpa,  Ambrosia deltoidea, Encelia farinosa, Pectocarya, Viguiera deltoidea, Salvia columbariae, Dichelostemma pulchellum, Rafinesquia neomexicanum, Plantago, Eschscholtzia californica mexicana, Erodium cicutarium, Lupinus sparsiflorus, Penstemon subulatus, Anemone tuberosa, Phacelia crenulata, P. distans.
    333 Adenostoma fasciculatum, Eriogonum fasciculatum, Fremontodendron mexicanum, Pickeringia montana, Xylococcus bicolor, Rhus integrifolia, Salvia munzii, Salvia clevelandii, Keckiella antirrhinoides
    332 has host: Mus musculus
    331 willow
    331 Ziziphus mucronata
    331 Physalis acutifolia
    330 with Salix, Forestiera pubescens, Castileja lineariifolia, Typha, Muhlenbergia rigens, M. asperifolia, Carex, Juncus, Anemopsis californica, and with surrounding slopes having Pinus monopylla, Yucca brevifolia, Quercus cornelius-mulleri, Nolina parryi, Ericameria cuneata, E. linearifolia, Gutierrezia microcephala, Purshia tridentata, Echinocereus engelmanii, Opuntia basilaris, Rhus trilobata, Salvia pachyphylla, ect.
    330 visting flower:  NA
    330 symbiont of: "Pocillopora damicornis (Linnaeus, 1758)"
    330 has background sounds: Turdus merula|Fringilla coelebs|Serinus serinus|Carduelis carduelis|Chloris chloris|Coccothraustes coccothraustes|Passer domesticus|Emberiza calandra|Emberiza cirlus|Sitta europaea|Certhia brachydactyla|Parus major|Cyanistes caeruleus|Cyanopica cooki|Sturnus unicolor|Sylvia melanocephala|Sylvia cantillans|Troglodytes troglodytes|Aegithalos caudatus|Lanius senator|Galerida theklae|Luscinia megarhynchos
    330 Stanleya pinnata
    330 Saussurea superba, Stipa purpurea, Oxytropis kansuensis, Gentiana straminea, Festuca coelstis, Kobresia pusilla, Erzoutoubiaocao, Amblytropis diversifolia, Anaphalis lactea, Aster flaccidus, Leontopodium nanum, Potentilla anserina, Potentilla nivea, Ranunculus membraneous, Trigonella ruthenica
    330 Riparian zone & Oak Woodland with Adenostoma fasc., Quercus agrifolia, Platanus racemosa, Populus fremontii, Salix spp., and Toxicodendron
    330 Pinus ponderosa, Pteridium aquilinum, Festuca arizonica, Verbascum thapsus, Hymenoxys hoopesii, Perideridia, Achillea millefolium, Packera neomexicana, Aquilegia chrysantha, Thermopsis montana
    330 Pinus ponderosa, Artemisia bigelovii, Sambucus, Juniperus scopulorum, Chrysothamnus viscidiflora viscidiflora, Ericameria nauseosa arenaria, Heliomeris multiflora nevadensis, Ribes cereum, Castilleja linariifolia, Ipomopsis arizonica, Eriogonum racemosum, Penstemon linarioides, Petradoria pumila, Quercus gambellii, Coryphantha vivipara vivipara.
    330 Opuntia engelmannii, Opuntia phaeacantha, Yucca baccata, Prosopis velutina, Acacia greggii, Eriogonum wrightii and an occasional Juniperus coahuilensis
    330 Oak Woodland and Chaparral with Quercus agrifolia, Adenostoma fasciculatum, Paeonia californica, Solanum xanti, and Erodium brachycarpum
    330 Juniperus osteosperma, Forestiera pubescens, Prosopis velutina, Sapindus saponaria, Optunia chlorotica, Rhus aromatica, Purshia stansburyana, Celtis reticulata, Ribes cereum, Fallugia paradoxa, Atriplex canescens, Asclepias involucrata, Asclepias latifolia, Gutierrezia sarothrae, Mirabilis multiflora, Physalis hederaefolia, Anoda cristata, Sphaeralcea ambigua, Sphaeralcea fendleri, Salsola tragus, Hopia obtusa, Bouteloua gracilis, Bouteloua eriopoda, Bouteloua barbata, Bouteloua aristidoides, Panicum hirticaule, Chloris virgata, Aristida ternipes var. ternipes, Aristida adscensionis, Aristida purpurea, Boerhavia coccinea, Ipomoea costellata, Desmanthus cooleyi, Portulaca oleracea, Portulaca umbraticola, Brickellia eupatorioides, Muhlenbergia torreyi, Tridens muticus, Hilaria mutica, Kallstroemia parviflora, Tetraclea coulteri, Hymenothrix loomisii, Eriogonum wrightii, Artemisia ludoviciana, Artemisia dracunculus, Boerhavia erecta, Chamaesaracha coronopus, Evolvulus sericeus, Evolvulus nuttallianus, Chenopodium album, Chenopodium fremontii, Abutilon parvulum, Rhynchosia senna, Euphorbia exstipulata, Chamaesyce fendleri, Chamaesyce albomarginata, Chamaesyce serpyllifolia, Sanvitalia abertii, Salvia subincisa, Salvia reflexa, Proboscidea parviflora, Amaranthus palmeri, Amaranthus blitoides, Amaranthus albus, Verbesina encelioides, Helianthus annuus
    330 Juniperus osteosperma, Coryphantha vivipara, Linanthus pungens, Artemisia tridentata, A. frigida, Gutierrezia sarothrae, Opuntia cf. pinkavae/aurea, Hymenopappus filifolius pauciflorus, Yucca baileyi, Astragalus ceramicus, Comandra umbellata, Oenothera pallida, Ericameria spp., Achnatherum hymenoides, Elymus elymoides, Vulpia octoflora, Muhlenbergia pungens, Androstephium breviflorum, Townsendia incana, Sphaeralcea parviflora, Abronia ellliptica, Calochortus nuttallii.
    330 Juncus saximontanus, Juncus longistylis, Juncus nevadensis, Juncus bufonius, Eleocharis palustris, Carex subfusca, Iris missouriensis, Glyceria borealis, Achillea millefolium, Trifolium wormskioldii, Poa sp., Rosa woodsii, Mimulus guttatus, Potentilla hippiana, Phleum pratense, Lupinus argenteus, Cirsium sp., Ribes cereum, Alopecurus geniculatus, Rorippa sphaerocarpa, Polygonum aviculare, Medicago lupulina
    330 Holodiscus sp., Penstemon newberryii, Pinus jeffreyii, Androsacae sp., Arctostaphylos sp., Heiracium horridum, Diplacus bicolor, Chrysolepis semprevirens, Prunus emarginata, Melica strica, Stipa sp., Elymus elymoides, Calyptridium umbellatum, Phacelia sp., Pallea sp.
    330 Heliconia
    330 Dichelostemma capitatum, Cercidium microphyllum, Opuntia engelmannii, Cylindropuntia acanthocarpa, C. leptocaulis, Celtis pallida, Amsinckia, Echinocereus fasciculatus, Isocoma acradenia, Bowlesia incana, Ferocactus cylindraceus, Lycium exsertum, Plagiobothyrs, Sphaeraclea ambigua, Prosopis velutina, Dodonaea viscosa, Melambodium leucanthum, Eriogonum wrightii, Olneya tesota, Ambrosia ambrosioides, Selaginella, Simmondsia chinensis, Phoradendron californica, Lupinus sparsiflorus, Phacelia, Ephedra fasciculata, Carnegiea gigantea, Oenothera primiveris, Ambrosia ambrosioides, Anemone tuberosa.
    330 Canotia holacantha,  Rhamnus crocea, Dodonaea viscosa, Celtis pallida, Dasylirion wheeleri, Echinocereus fasciculatus, Fouquieria splendens, Agave chrysantha, Carnegiea gigantea, Lycium fremontii, Cercidium microphyllum, Selaginella,  Janusia gracilis, Encelia farinosa, Acacia greggii, Cylindropuntia acanthocarpa, C. fulgida, Opuntia phaeacantha/engelmannii, Prosopis velutina, Eriogonum fasciculatum, E. wrightii, Ericameria laricifolia, Glandularia bipinnatifida, Anemone tuberosa, Trixis californica, Dyssodia porophylloides, Acourtia wrightii, Dichelostemma capitatum, Erodium cicutarium, Senecio lemmoni, Lesquerella purpurea, Baileya multiradiata, Sphaeralcea, Phacelia distans, P. crenulata, Emmenanthe penduliflora, Cryptantha, Eucrypta chrysanthemifolia, Cirsium, Camissonia californica, Lupinus sparsiflorus, Plagiobothrys arizonicus, Salvia columbariae, Eschscholzia californica, Gilia flavocincta, Layia glandulosa, Lupinus concinnus, Thysanocarpus, Pectocarya recurvata,  Lepidium virginicum montanum, Schismus, Bothriochloa, Claytonia perfoliata, Uropappus lindleyi, Amsinckia intermedia, Rafinesquia neomexicana, Lasthenia chrysostoma, Lesquerella, Rumex hymenosepalus, Caulanthus lasiophyllus, Pellaea, Cheilanthes, Bouteloua curtipendula, Abutilon incanum,  Isocoma acradenia, Bowlesia.
    330 Aves / Passeriformes / Hirundinidae / Hirundo / rustica
    329 Rhus glabra
    329 Coastal Succulent Scrub/Canyon vegetation with Isocoma menziesii, Tamarix sp., Euphorbia misera, Bergerocactus emoryi, Astragalus trichopodus var. lonchus, Aesculus parryi, and Dudleya cultrata
    329 Ambrosia chenopodiifolia, Euphorbia misera, Lycium californicum, Calliandra californica, Ambrosia monogyra, Pachycereus pringlei, Fouquieria columnaris
    329 Adenostoma fasciculatum, Ceanothus crassifolius, Artemisia californica, Quercus xacutidens, Malosma laurina, Salvia apiana, & Rhamnus ilicifolia
    328 on same slide: IP.856389
    328 Oak Woodland/Riparian with Alnus rhombifolia, Salix spp., Artemisia douglasiana, Quercus agrifolia, Platanus racemosa, Turricula parryi, Ceanothus leucodermis, and Mimulus spp.
    328 Oak Woodland/Chaparral with Quercus agrifolia var. oxyadenia, Artemisia tridentata, Quercus xacutidens, Keckiella antirrhinoides, Heteromeles arbutifolia, Salix laevigata, Mimulus aurantiacus, and Eriogonum fasciculatum
    328 Melilotus indica, Camissonia cheiranthifolia, C. californica, Cakile maritima, Lotus nuttallianus, Medicago polymorpha, Erodium cicutarium, Raphanus sativus. Vegetation from this site is periodically removed by mechanical and chemical means.
    328 Larrea tridentata, Parkinsonia microphylla, Ambrosia deltoidea, Mammillaria, Carnegiea gigantea, Ferocactus, Cylindropuntia acanthocarpa, Cylindropuntia bigelovii
    328 Juniperus californica, Larrea tridentata, Acacia greggii, Prunus fremontii, Cylindropuntia ganderi v. ganderi, Encelia farinosa, Viguiera parishii, Delphinium parishii ssp. subglobosum.
    328 Cistanthe umbellata, Oreonana clementis, Hulsea vestida, Eriogonum umbellatum, Achnatherum occidentale ssp. occidentale, Lupinus breweri, Artemisia rothrockii, Chrysothamnus viscidiflorus ssp. viscidiflorus
    327 Potencial de Quercetum roboris
    326 Lupinus bicolor
    325 host: jack pine
    325 has host: Petaurus breviceps
    325 has background sounds: Alectoris rufa|Turdus merula|Erithacus rubecula|Anas platyrhynchos|Columba palumbus|Troglodytes troglodytes|Turdus philomelos|Fringilla coelebs|Sylvia melanocephala|Motacilla cinerea|Aquila adalberti|Certhia brachydactyla|Phylloscopus collybita|Passer domesticus|Cyanistes caeruleus|Coccothraustes coccothraustes|Picus sharpei|Sturnus unicolor|Sitta europaea|Emberiza cirlus|Lophophanes cristatus|Aegithalos caudatus|Spinus spinus|Carduelis carduelis|Parus major
    325 Prosopis velutina, Chilopsis linearis, Baccharis salicifolia, Baccharis sarothroides, Tamarix ramosissima, Gutierrezia sarothrae, Senecio flaccidus, Boerhavia coccinea, Portulaca oleracea, Portulaca halimoides, Machaeranthera gracilis, Amaranthus palmeri, Sporobolus cryptandrus, Cynodon dactylon, Bouteloua curtipendula, Eragrostis cilianensis, Eragrostis pectinacea, Eriochloa acuminata Bouteloua aristidoides, Solanum elaeagnifolium, Echinochloa crus-galli, Sphaeralcea, Cenchrus spinifex, Setaria pumila, Eragrostis pectinacea, Chamaesyce hyssopifolia?
    325 Potentilla norvegica, Carex athrostachya, Lappula occidentalis, Polygonum aviculare, Poa pratensis, Verbascum thapsus, Potamogeton, Taraxacum officinale, Eleocharis acicularis, Cirsium vulgare, Hordeum jubatum, Malva neglecta, Conyza canadensis, Lactuca serriola, Alisma plantago-aquatica, Sparganium angustifolium, Erigeron divergens, Rosa, Quercus gambelii, Pinus ponderosa, Bromus inermis, Chenopodium album, Bromus tectorum, Elymus elymoides, Juniperus osteosperma
    325 Pinus monophylla, Picea, Pseudotsuga menziesii, Acer negundo, Garrya flavescens, Sambucus cerulea, Ceanothus martinii, Hedeoma drummondii, Hymenoxys cooperi, Artemisia ludoviciana arbula, Penstemon barbatus, Viguiera multiflora, Cirsium, Brickellia californica, Juniperus osteospermum,  J. scopulorum, Quercus gambelii, Fendlera rupicola, Cercocarpus montanus (very long-leaved form), Robinia neomexicana, Eurybia, Cercis orbiculata, Clematis ligusticifolia, Frangula betulifolia obovata, Argemone arizonica.
    325 Host: Crambidae
    325 Epilobium angustifolium
    325 Ambrosia chenopodiifolia, Cylindropuntia prolifera, Viguiera laciniata, Simmondsia, Artemisia calif., Rhus integrifolia, Isomeris arborea, Euphorbia misera, Mammillaria dioica, Opuntia oricola, Cylindropuntia calif., Ferocactus viridescens, Encelia calif.
    324 has background sounds: Jynx torquilla|Buteo buteo|Merops apiaster|Cuculus canorus|Cyanopica cooki|Sturnus unicolor|Parus major|Aegithalos caudatus|Certhia brachydactyla|Sylvia melanocephala|Sylvia atricapilla|Luscinia megarhynchos|Cettia cetti|Turdus merula|Chloris chloris|Serinus serinus|Carduelis carduelis|Troglodytes troglodytes
    324 Salix laevigata, Vauquelinia californica, Cylindropuntia acanthocarpa, Opuntia engelmannii, Crossosoma bigelovii, Quercus turbinella, Carnegia gigantea, Simmondsia chinensis, Baccharis sergiloides, Hymenoclea, Ericameria, Celtis.
    324 Rusco aculeati-Quercetum roboris Br.-BI., P. Silva & Rozeira 1956 |  Arrhenatherion Koch 1926 |
    324 Riparian/Canyon vegetation with Salix lasiolepis, Salix laevigata, Datisca glomerata, Platanus racemosa, Baccharis salicifolia, Artemisia californica, Eriophyllum confertiflorum, Toxicodendron diversilobum, and Rhus ovata
    324 Polytrichum piliferum
    324 Pinus ponderosa, Festuca arizonica, Carex occidentalis, Solidago, Bouteloua gracile, Muhlenbergia montana
    324 Pinus monophylla, Juniperus osteosperma, Yucca brevifolia, Artemisia tridentata, Rhus trilobata, Petrophyton caespitosum, Eriogonum heermannii var. floccosum, Glossopetalon spinescens, Salvia pachyphylla, Hymenoxys acaulis, Galium parishii, etc.
    324 Pinus leiophylla chihuahuana, Juniperus deppeana, J. coahuilensis, Pinus cembroides, Quercus rugosa, Q. emoryi, Mimosa biuncifera, Arctostaphylos pringeli, Agave palmeri, Dasylirion wheeleri, Ipomopsis macombii, Macroptilium gibbosifolium, Guilleminea densa, Calliandra humilis reticulata, Eragrostis lehmanniana, Carphochaetae bigelovii, Lasianthaea podocephala, Commelina erecta.
    324 Pinus engelmannii, P. leiophylla, Quercus mcvaughii, Q. grisea, Eryngium longifolium, Guardiola, Physalis caudella, Ceanothus, Geranium, Tagetes, Oxalis, Toxicodendron, Mondardo citriodora, Fragaria, Cologania, Solanum tuberosum, S. douglasii, Vicialeucop
    324 Oak Woodland/Chaparral with Quercus agrifolia, Quercus xacutidens, Rhus integrifolia, Adenostoma fasciculatum, Lotus scoparius, Salvia mellifera, Toxicodendron diversilobum, Artemisia californica, and Artemisia douglasiana
    324 Encontrado sobre: Urera caracasana
    324 Colorado Desert Scrub with Larrea tridentata, Ambrosia dumosa, Cercidium floridum, Enceila farinosa, Phalaris minor, and Fouquieria splendens
    324 Canotia holacantha, Prosopis velutina, Atriplex canescens, Gutierrezia sarothrae, Krascheninnikovia lanata, Lycium pallidum, Menodora scabra, Salsola tragus, Sphaeralcea parvifolia, Bothriochloa barbinodis, Aristida purpurea, Machaeranthera tagetina, Chamaesyce hyssopifolia, Chamaesyce stictospora, Chamaesyce serrula, Erigeron divergens, Aristida adscensionis, Aristida ternipes var. gentilis
    324 Burnt Populus fremontii, Salix, Platanus racemosa, Rhus trilobata, Toxicodendron diversilobum, Baccharis salicifolia, Sambucus nigra, Artemisia douglasii, Epilobium canum, Mimetanthe pilosa, Erythranthe guttata, Nasturtium officinale, Marah macrocarpa, Argemone munita, Ambrosia acanthicarpa, Stephanomeria virgata, Erodium cicutarium, etc.
    324 Acacia greggii, Larrea tridentata, Aloysia wrightii, Ericameria laricifolia, Bouteloua curtipendula, Nicotiana obtusifolia, Keckiella antirrhinoides, Desmodium procumbens, Aristida purpurea, Boerhavia intermedia, Brickellia coulteri, Janusia gracilis, Phaseolus filiformis, Berberis haematocarpa, Quercus turbinella, Achnatherum speciosum, Enneapogon desvauxii, Ziziphus obtusifolia
    324 10068 - Aegithalos caudatus  Linnaeus, 1758
    323 has background sounds: Spatula clypeata|Anas platyrhynchos|Anas crecca|Anser anser|Fulica atra|Porphyrio porphyrio|Gallinula chloropus|Himantopus himantopus|Tachybaptus ruficollis|Phoenicopterus roseus|Cettia cetti|Cisticola juncidis|Pica pica|Anthus pratensis|Carduelis carduelis|Linaria cannabina|Saxicola rubicola|Motacilla alba|Erithacus rubecula
    323 Mystacidium capense
    323 Fouquieria splendens, Ambrosia dumosa, Larrea tridentata, Hyptis emoryi, Ambrosia salsola, Bebbia juncea, Encelia farinosa, E. frutescens, Krameria erecta, Lycium andersonii, Physalis crassifolia, Amsinckia menziesii, Camissonia boothii, Muhlenbergia microsperma, Cryptantha maritima, C. barbigera, Orobanche cooperi, Linanthus jonesii, Monoptilon bellioides
    322 Scapanus orarius (Talpidae)
    322 Riparian with Salix spp., Heliotropium curassavicum, Polygonum arenastrum, Rumex spp., Hirschfeldia incana, Chenopodium album, and Conyza canadensis
    322 Riparian and surrounding Coastal Sage Scrub with Salix spp., Platanus racemosa, Toxicodendron diversilobum, Conium maculatum, Arundo donax, Artemisia californica, and Baccharis pilularis
    322 Parkinsonia florida, Senegalia greggii, Fouqueria splendens, Encelia farinosa, Bahiopsis parishii, Bebbia juncea, Hymenoclea salsola, Hyptis emoryi, Simmondsia chinensis, Larrea tridentata, Salvia apiana, Opuntia basilaris, Marina parryi, and a diversity of annual wildflowers
    322 Oak Woodland and Chaparral with Quercus agrifolia, Rhus ovata, R. trilobata, Q. xacutidens, Paeonia californica, Lonicera subspicata, and Malacothamnus densiflorus. Note: area burned recently
    322 Juncus sp., Bromus hordeaceus, Muhlenbergia rigens, Ambrosia psilostachya, Tamarix, Rumex crispus, Lythrum californicum
    322 Heliotropium tubulosum
    322 Cucurbita foetidissima, Salix gooddingii, Xanthium strumarium, Tamarix ramosissima, Baccharis salicifolia, Solanum elaeagnifolium, Platanus wrightii, Rumex, Sporoboulus, Polpogon, Oenothera, Lythrum californicum, Croton texensis,Cenopodium spp., Bouteloua spp., Nicotiana, Juglans major, Proboscidea parviflora, Schoenoplectus, Gaurua mollis, Panicum, Solanum rostrtum, Eragrostis.
    322 Cercidium microphyllum, Carnegiea gigantea, Cylindropuntia acanthocarpa, C. leptocaulis, C. fulgida, Celtis pallida, Echinocereus fasciculatus, Ferocactus cylindraceus, Lycium, Prosopis velutina, Olneya tesota, Dodonaea viscosa, Eriogonum wrightii, E. fasciculatum, Ephedra, Sphaeralcea, Melampodium leucanthum, Pectocarya, Plagiobothrys arizonicus, Phacelia distans, Lupinus concinnus, Isocoma acradenia, Gutierrezia.
    321 spruce
    320 uncoded: Tilia x europaea
    320 Salix spp., Juglans sp. Sambucus nigra caerulea, Umbellaria californica, Baccharis salicifolia, B. pilularis, Toxicodendron diversilobum, Arundo donax, Conium maculatum, Eriogonum fasciculatum, Foeniculum vulgare, Ricinus communis, Leymus condensatus, Rhus integrifolia, Nicotiana glauca, Myoporum laetum, and Artemisia californica
    320 Riparian/Canyon vegetation with Salix lasiolepis, Salix laevigata, Sambucus nigra, Datisca glomerata, Amorpha fruticosa, Baccharis salicifolia, Heteromeles arbutifolia, Ceanothus leucodermis, Eriogonum fasciculatum, and Prunus ilicifolia
    320 Quercus turbinella, Pinus monophylla, Juniperus sp., Bouteloua gracilis, Gutierrezia sarothrae, Hymenothrix wrightii, Bouteloua eriopoda, Pectis prostrata
    320 Quercus marilandica, Q. prinus, Acer, Carya, Pinus echinata, P. palustris, P. tadea, P. virginiana
    320 Melilotus indica, Camissonia cheiranthifolia, Cakile maritima, Lotus nuttallianus, Medicago polymorpha, Chrysanthemum coronarium, Erodium cicutarium, Raphanus sativus. Vegetation from this site is periodically removed by mechanical and chemical means.
    320 Host of: Juniperus
    320 Dominants incl. Mimulus car., Salix lae., Drymocallis gl., Eriogonum sax., Ericameria, Ribes nev., Epilobium can., & Penstemon lab., also w/ Silene pa., Holodiscus, Platanthera d., Eriogonum da., Juncus du., Oxytheca pa., Dodecatheon re., etc.
    320 Coastal Sage Scrub/Oak Woodland with Quercus agrifolia var. agrifolia, Lotus scoparius, Hesperoyucca whipplei, Erigonum fasciculatum, Adenostoma fasciculatum, Artemisia californica, Toxicodendron diversilobum, and Malosma laurina
    320 Cercidium microphyllum, Dasylirion wheeleri, Agave chrysantha, Carnegiea gigantea, Cylindropuntia acanthocarpa, C. fulgida, C. bigelovii, Opuntia engelmannii, O. cf. phaeacantha, Echinocereus fasciculatus, Ferocactus wislizenii, Mammillaria grahamii, Fouquieria splendens, Hyptis emoryi, Simmondsia chinensis, Prosopis velutina,  Acacia greggii, Lycium fremontii, Calliandra eriophylla, Dodonaea viscosa, Ambrosia deltodea, Lotus rigida, Trixis californica, Eriogonum wrightii, E. fasciculatum, Gutierrezia sarothrae, Ericameria laricifolia, Baccharis salicifolia, Amsinckia intermedia, Erodium cicutarium, Dichelostemma pulchellum, Uropappus lindleyi, Phacelia distans, Encelia farinosa, Eschscholzia californica mexicana, Rafinesquia neomexicana, Phacelia crenulata, Castilleja exserta, Lesquerella gordonii, Marah gilensis.
    320 Ceanothus greggii, Cercocarpus montanus, Rhus aromatica, Gutierrezia sarothrae, Sphaeralcea rusbyi, Elymus elymoides, Erodium cicutarium, Glandularia bipinnatifida, Penstemon palmeri, Eriogonum wrightii
    320 Carnegiea gigantea, Parkinsonia microphylla, Olneya tesota, Acacia constricta, Lycium exsertum, Hyptis emoryi, Larrea tridentata, Ambrosia ambrosioides, Encelia farinosa, Simmondsia chinensis, Eriogonum fasciculatum, Mirabilis laevis, Ditaxis lanceolata, Aristida purpurea var. nealleyi, Boerhavia coccinea, Pennisetum ciliare, Herissantia crispa, Bromus rubens, Stephanomeria pauciflora, Chamaesyce polycarpa.
    320 Carex utriculata, C. athrostachya, Glyceria borealis, Hymenoxys subintegra, Solidago, Epilobium ciliatum, Sparganium angustifolium, S. emersum, Utricularia vulgaris, Potentilla hippiana, Achillea millefolia, Antennaria, Alopecurus aequalis, Eleocharis acicularis, Rumex salicifolius, Eleocharis, Potamogeton, Potentilla norvegica, Lactuca serriola, Rumex crispus
    320 Brassicaceae
    320 Aspen, white birch, maples, ferns, clubmoss spruce, bunch berry, trout lily, balsam fir. (Al specimens caught within 2 km of Park)
    320 Ambrosia dumosa, Yucca brevifolia, Fouquieria splendens, Larrea tridentata, Opuntia basilaris, Krameria, Hilaria rigida, Acamptopappus sphaerocephalus
    319 on same slab: IP.337872|on same slab: IP.337873|on same slab: IP.337874|on same slab: IP.337875|on same slab: IP.337876|on same slab: IP.337877|on same slab: IP.337878|on same slab: IP.337879|on same slab: IP.337880|on same slab: IP.337881|on same slab:
    319 Quercus polymorpha, Q. laeta, Q. affinis, Arbutus xalapensis, Pinus teocote, Pinus cembroides, Salvia puberula, Juniperus deppeana, Phaseolus coccineus, Begonia fragilis, Peperomia sp., Eisenbeckia berlandieri, Lantana, Colubrina greggii, Dalea bicolor, Comarostaphylis polifolia, Quercus sp, Tradescantia sp, Garrya laurifolia, Callaeum macroptera, Decatropis bicolor, Bauhinia coulteri, Cuscuta sp, Croton sp, Deppea cornifolia, Vauquilinea corymbosa, Agave mitis, A. garcia-mendozae, Yucca sp.
    319 Populus
    319 Cereus peruvianus, Cactaceae, Ulmus parvifolia, Fouquieria splendens, Sphaeralcea ambigua, Ulmus parvifolia, Baccharis sarothroides, Gardenia, Cupressus sempervirens, Rhus lancea, Nerium oleander
    318 on same slide: IP.238721
    318 Platanus racemosa, Fraxinus velutina, Quercus agrifolia, Mimulus guttatus, Polypogon monspeliensis, Typha domingensis and Eleocharis montevidensis.
    318 Gisekia africana
    318 Encontrado sobre: Aniba perutilis
    318 Aves / Passeriformes / Estrildidae / Lonchura / leucogastra
    318 Aspalathus pulicifolia
    318 10278 - Sitta europaea  Linnaeus, 1758
    318 10130 - Cisticola juncidis  Rafinesque, 1810
    317 on same slab: IP.852383
    317 on same slab: IP.591512
    317 Parasite: Conostegia xalapensis
    316 has host: Sorex araneus
    315 has background sounds: Turdus merula|Erithacus rubecula|Turdus philomelos|Cyanistes caeruleus|Gyps fulvus|Sylvia atricapilla|Prunella modularis|Fringilla coelebs|Linaria cannabina|Chloris chloris|Certhia brachydactyla|Parus major|Spinus spinus|Coccothraustes coccothraustes|Columba palumbus|Aegithalos caudatus|Garrulus glandarius|Sylvia melanocephala|Troglodytes troglodytes|Lophophanes cristatus|Regulus ignicapilla
    315 Vizcaino Desert Riparian vegetation with Prosopis articulata, Jatorpha cinerea, Larrea tridentata, Pachycereus pringlei, Bursera microphylla, B. hindsiana, and Amaranthus spp.
    315 Tropical Deciduous Forest with Lysiloma divaricatum, Senna atomaria, Jatropha cinerea, Stenocereus thurberi, Pachycereus pecten-aboriginum, Pachycereus pringlei, Ficus palmeri, Tecoma stans, & Jatropha vernicosa
    315 Riparian/Oak Woodland with Platanus racemosa, Quercus agrifolia var. agrifolia, Baccharis salicifolia, Artemisia douglasiana, Salix spp., Toxicodendron diversilobum, Amorpha fruticosa, Leymus condensatus, and Xanthium strumarium
    315 Quercus agrifolia, Baccharis salicifolia, Juncus sp., Eriodictyon traskiae subsp. smithii, Platanus racemosa, Adenostoma fasciculatum, Ceanothus cuneatus var. cuneatus, Ceanothus leucodermis, Prunus ilicifolia.
    315 Prosopis velutina, Baccharis salicifolia, B. sarothroides, Hymenoclea monogyra, Populus fremontii, Fraxinus velutina, Celtis reticulata, Salix gooddingii, Sorghum halepense, Tamarix, Bromus diandrus, Lupinus, Platystemon, Plagiobothrys, Lepidium
    315 Pityopsis graminifolia
    315 Pinus ponderosa, Calocedrus decurrens, Arctostaphylos sp., Ribes speciosa, Claytonia sp., Alnus sp., Umbellularia californica, Quercus douglasii, Q. wislizenii, Lonicera sp., Bromus sp., Sanicula sp., Chlorogalum sp., Stellaria sp., Carex sp.
    315 Oak Woodland/Chaparral with Quercus agrifolia, Adenostoma fasciculatum, Salvia apiana, Baccharis salicifolia, Salix spp., Lotus scoparius, and Artemisia californica
    315 Juniperus sp., Cylindropuntia acanthocarpa, Eriogonum fasciculatum, Prosopis velutina, Eschscholzia californica, Canotia holacantha, Carnegiea gigantea, Echinocereus bonkerae, Dasyochloa pulchella, Cylindropuntia leptocaulis, Berberis haematocarpa, Castilleja exserta, Bromus rubens, Sisymbrium irio, Drayba sp., Dichelostemma capitatum, Gilia sp., Caulanthus sp., Gaillardia sp., Herniaria sp., Daucus pusillus
    315 Hermannia disermifolia
    315 Dominants incl. Lupinus ex., Acmispon gl., Bromus di., Erodium c., Festuca my., N & S-facing slopes w/ Heteromeles, Cercocarpus, Adenostoma & Quercus du., Scrophularia, Ribes, Fraxinus, Prunus il., Eschscholzia, Melica, etc.
    315 Desert Scrub; Larrea tridentata, Acacia greggii, Cylindropuntia spp., Ferocactus cylindraceus, Opuntia basilaris, Echinocereus engelmannii, Agave deserti, Fouquieria splendens
    315 Cryptantha, Acacia greggii, Lotus rigidus, Eriogonum inflatum, Mirabilis multiflora, Sphaeralcea, Anisacanthus thurberi, Lepidiium, Bromus rubens, Cylindropuntia acanthocarpa, Echinocereus fasciculatus, Opuntia engelmannii, Chamaesyce, Calliandra eriophylla, Prosopis velutina.
    315 Chaparral/ruderal with Adenostoma fasciculatum, Ceanothus crassifolius, Artemisia californica, Quercus xacutidens, Malosma laurina, Salvia apiana, & Rhamnus ilicifolia
    315 Chaparral/Oak Woodland with Quercus agrifolia, Q. berberidifolia, Heteromeles arbutifolia, Cercocarpus minutiflorus, Toxicodendron diversilobum, Ceanothus leucodermis, and Platanus racemosa
    315 Carnegiea gigantea, Simmondsia chinensis, Fouquieria splendens, Encelia farinosa, Cylindropuntia fulgida, Opuntia engelmannii, Cercidium microphyllum, Lycium, Larrea tridentata, Mirabilis bigelovii, Astragalus nuttallianus, Uropappus lindleyi, Camissonia californica, Phacelia distans, Penstemon subulatus, Castilleja exserta, Salvia columbariae, Lupinus succulentus, Gilia sinuata, Cryptantha, Lasthenia californica.
    315 Carnegiea gigantea, Parkinsonia microphylla, Prosopis velutina, Ziziphus obtusifolia, Cylindropuntia bigelovii, Cylindropuntia acanthocarpa, Cylindropuntia x kelvinensis, Ferocactus cylindraceus var. eastwoodii, Encelia farinosa, Lycium berlandieri, L. exsetum, Ambrosia deltoidea, Acacia greggi, Simmondsia chinensis, Celtis pallida
    315 Carnegiea gigantea, Cercidium microphyllum, Fouquieria splendens, Eriogonum fasciculatum, Encelia farinosa, Cylindropuntia bigelovii, C. acanthocarpa, Phacelia distans, Calliandra eriophylla, Acacia greggii, Castilleja exserta, Lepidium lasiocarpum wrightii, Gilia sinuata, Bromus rubens, Lotus, Simmondsia chinensis, Psilostrophe cooperi,  Dichelostemma capitata, Ferocactus, Opuntia engelmannii, Prosopis velutina.
    315 Canotia holacantha, Prosopis velutina, Acacia greggii, Gutierrezia sarothrae, Krameria erecta, Tiquilia canescens, Opuntia phaeacantha, Opuntia engelmannii, Yucca baccata, Yucca angustifolia, Dasyochloa pulchella, Cylindropuntia leptocaulis, Astragalus calycosus var. scaposus, Linum puberulum, Matthiola longipetala, Phacelia, Plantago patagonica, Astragalus nuttallianus, Silene antirrhina, Sporobolus cryptandrus, Aristida purpurea, Melampodium leucanthum, Thymophylla acerosa, Baileya multiradiata, Erioneuron pilosum, Bromus rubens, Gaura coccinea, Hybanthus verticillatus, Calochortus flexuosus, Vulpia octoflora, Asclepias asperula, Tetraclea coulteri, Encelia virginensis, Senna bauhinioides, Erodium texanum
    315 Astragalus sp., Carex moorcraftii, Deyeuxia arundinacea, Kobresia humilis, Kobresia pygmea, Lagotis brachystachys, Lancea tibetica, Leontopodium pusillum, Scirpus distigmaticus
    315 Aristida purpurea var. longiseta, Bothriochloa laguroides ssp. torreyana, Croton pottsii, Hilaria mutica, Larrea tridentata, Morus alba, Scleropogon brevifolius.
    315 Andropogon gerardii, Schizachyrium scoparium, Panicum virgatum, Sorghastrum nutans, Sporobolus heterolepis, Zizia aptera, Aquilegia canadensis, Monarda fistulosa, Hypoxis hirsuta, Viola pedata, Parthenocissus inserta, Toxicodendron rydbergii, Rhus glabra, Galium boreale, Sisyrinchium campestre
    315 Acacia greggii, Encelia farinosa, Ferrocactus cylindraceus, Boerhavia wrightii, Pleurocornois pleuriseta, Heteropogon contortus, Muhlenbergia microsperma, Bouteloua barbata,  Aristida adscenscionis, Trichacne californica, Aristida ternipes, Eriogonum wrightii, Euphorbia eriantha, Bouteloua aristidoides, Ayenia insulicola, Tidestromia oblongifolia, Viguiera parishii, Argythamnia neomexicana, Physalis crassifolia, Bebbia juncea, Hibiscus denudatus
    314 on same slide: IPV6.856905
    314 host, Callipepla squamata (Phasianidae)
    314 host, Bubulcus ibis (Ardeidae)
    314 has background sounds: Turdus migratorius
    314 has background sounds: Chroicocephalus ridibundus
    314 Salix nigra
    314 Host: Zea mays|Host part: leaf
    313 creosote
    313 Encontrado sobre: Piper cf. aduncum
    312 symbiont of: "Linckia laevigata (Linnaeus, 1758)"
    312 has background sounds: Strix aluco|Erithacus rubecula|Turdus merula|Anas platyrhynchos|Fringilla coelebs|Aquila adalberti|Spinus spinus|Coccothraustes coccothraustes|Troglodytes troglodytes|Serinus serinus|Aegithalos caudatus|Columba palumbus|Sturnus unicolor|Picus sharpei|Emberiza cirlus|Cyanistes caeruleus|Turdus philomelos|Chloris chloris|Sylvia melanocephala|Parus major|Sitta europaea|Certhia brachydactyla|Phylloscopus collybita|Turdus viscivorus
    312 has background sounds: Luscinia megarhynchos|Troglodytes troglodytes|Certhia brachydactyla|Fringilla coelebs|Cyanistes caeruleus|Sylvia melanocephala|Parus major|Serinus serinus|Alcedo atthis|Cettia cetti|Sylvia atricapilla|Merops apiaster|Columba palumbus|Turdus merula|Alectoris rufa|Emberiza calandra|Chloris chloris|Cyanopica cooki|Picus sharpei|Erithacus rubecula|Motacilla alba|Lullula arborea|Acrocephalus baeticatus|Carduelis carduelis|Coccothraustes coccothraustes|Turdus viscivorus
    312 Yucca brevifolia, Juniperus californica, Purshia tridentata var. glandulosa, Lycium fremontii, Leptosyne californica, Syntrichopappus fremontii, Uropappus lindleyi, Eriogonum maculatum, Layia glandulosa, Cryptantha circumcissa, Gilia latifolia, and etc.
    312 Simmondsia chinensis, Larrea tridentata, Canotia holocantha, Eriogonum inflatum, Ziziphus obtusifolia var. canescens, Bailyea multiradia, Psilostrophe cooperi, Opuntia phaeacantha, Calliandra eriophylla, Karameria erecta, Fouquieria splendens, Agave chrysantha, Echinocereus engelmannii, Melampodium leucanthum, Acourtia wrightii, Thymophylla acerosa, Tiquilia canescens, Achnatherum speciosum, Eriogonum ripleyi, Polygala macradenia, Linum neomexicanum, Castilleja exserta var. exserta, Calochortus, Parkinsonia.
    312 Riparian/Oak Woodland with Quercus agrifolia, Salix spp., Baccharis salicifolia, B. pilularis, Platanus racemosa, Artemisia californica, Eriogonum fasciculatum, and Sambucus mexicana
    312 Pinus monophylla, P. jeffreyi, Abies concolor, Cercocarpus ledifolius, Salvia pachyphylla, Yucca brevifolia, Erysimum capitatum, Penstemon caesius, Galium parishii, Artemisia tridentata, Eriogonum umbellatum var. munzii, etc.
    312 Pinus monophylla, Juniperus osteosperma, Yucca brevifolia, Artemisia tridentata, A. leudoviciana, Salvia pachyphylla, Petradoria pumila, Petrophyton caespitosum, Hymenoxys acaulis, Coryphantha chlorantha, Eriogonum heermannii var. floccosum, Galium parishii, etc.
    312 Parkinsonia aculeata, Ruellia brittoniana, Pithecellobium flexicaule, Senna artemisioides, Baccharis sarothroides, Fouquieria, Parkinsonia microphylla, Unknown S2, Encelia farinosa, Lantana, Leucophyllum candidum, Unknown S1, cf. Arecaceae
    312 Oak
    312 Lepidium strictum, Desmazeria rigida, Hordeum marinum, Bromus hordeaceus, Sisymbrium irio, Sisymbrium occidentale, Marrubium vulgare, Nassella pulchra, Lysimachia arvensis, Centaurea melitensis, Phalaris, Medicago polymorpha, Erodium cicutarium, Calochortus catalinae, Sanicula crassicaulis, Schinus molle, Uropappus lindleyi, Gastridium ventricosum, Plantago erecta, Salsola, Salvia mellifera, Erodium botrys, Filago gallica, Selaginella bigelovii, Lotus hamatus, Sonchus oleraceus.
    312 Koeleria macrantha, Potentilla hippiana, Achillea millefolium, Erigeron formosissimus, Juniperus communis, Heuchera parviflora, Antennaria parvifolia, Linum lewisii, Cryptantha setosissima, Agrostis scabra, Lotus plebeius, Senecio multilobatus, Eriogonum racemosum, Blepharoneuron tricholepis,  Artemisia carruthii, Tragopogon dubius, Elymus elymoides, Apocynum androsaemifolium, Carex siccata, Cirsium wheeleri, Silene scouleri, Erigeron flagellaris, Kelloggia galioides, Rubus strigosus, Erigeron macranthus, Taraxacum officinale
    312 Imperata brevifolia, Baccharis salicifolia, Acer negundo, Prosopis glandulosa, Acacia greggii, Tamarix, Isocoma acradenia, Equisetum, Encelia farinosa, Aristolochia watsonii, Eucnide urens, Aloysia wrightii, Rafinesquia, Bernardia incana, Brickellia atractyloides, B. longifolia, Haplopappus salicinus, Pleurocoronis pluriseta, Gallium stellatum, Capsella, Dyssodia, Opuntia basilaris longiareolata, O. chlorotica, O. engelmannii, Trixis californica, Sarcostemma cynanchoides, Porophyllum gracile, Cryptantha racemosa, Eriogonum inflatum, Muarandya antirrhiniflora, Janusia gracilis, Lepidium, Astragalus nuttallianus, Thysanocarpus, Pluchea purpurascens, Phacelia crenulata, Pholistoma auritum, Camissonia californica, Calycoseris parryi.
    312 Host: Ceratocilia sixolalis
    312 Host: Astraptes synecdoche
    312 Encelia virginensis, Quercus turbinella, Prosopis velutina, Acacia greggii, Mimosa biuncifera, Juniperus osteosperma, Gutierrezia sarothrae, Dalea formosa, Krameria erecta, Rhus aromatica, Abutilon parvulum, Melampodium leucanthum, Bouteloua curtipendula, Tiquilia canescens, Dasyochloa pulchella, Aristida purpurea, Hilaria belangeri, Hilaria mutica, Hoffmannseggia drepanocarpa, Opuntia engelmannii, Opuntia phaeacantha, Opuntia chlorotica, Bromus rubens, Erodium cicutarium, Echinocereus coccineus, Artemisia ludoviciana, Cylindropuntia leptocaulis, Polanisia dodecandra, Hybanthus verticillatus, Janusia gracilis, Ipomoea costellata, Eragrostis intermedia, Eragrostis lehmanniana, Kallstroemia parviflora, Pectis rusbyi, Chamaesyce hyssopifolia, Allionia incarnata, Euphorbia exstipulata, Leptochloa dubia and Leptochloa panicea ssp. brachiata.
    312 Dominants incl. Pinus jeffreyi, P. contorta, Abies concolor, Castilleja miniata, Ribes nevadensis, Veratrum californicum, Dodecatheon redolens, Collinsia torreyi, Boechera repanda, Trifolium monanthum, Drymocallis cuneifolia, etc.
    312 Dodonaea viscosa, Lycium, Acacia greggii, Prosopis velutina, Gutierrezia sarothrae, Cheilanthes, Notholaena, Astrolepis, Eragrostis intermedia, Bouteloua repens, Salivia pinquifolia, Brickellia californica
    312 Cylindropuntia bigelovii, Opuntia engelmannii, Ferocactus cylindraceus, Fouquiria splendens, Liliaceae, Baccharis cf. sarothroides, Citrus sinensis, Rhus lancea, Parkinsonia aculeata, Lantana, Pyracantha crenatoserrata, Lysiloma watsonii, Unknown S1
    312 Crossosoma bigelovii, Viguiera deltoidea, Aloysia wrightii, Acacia greggii, Cirsium, Cylindropuntia acanthocarpa thornberi, Sphaeralcea, Juniperus coahuilensis, Acourtia wrightii, Amsinckia, Bromus rubens, Berberis haematocarpa, Ziziphus obtusifolius canescens.
    312 Chilopsis linearis, Ailanthus altissima, Prosopis velutina, Berberis haematocarpa, Acacia greggii, Atriplex canescens, Ziziphus obtusifolia, Dalea formosa, Senecio flaccidus var. douglasii, Hedeoma drummondii, Penstemon thompsoniae, Sphaeralcea parvifolia, Aristida purpurea, Baileya multiradiata, Ephedra viridis, Gaura coccinea, Matthiola longipetala, Linum puberulum, Lappula occidentalis, Lesquerella cinerea, Layia glandulosa, Gutierrezia sarothrae, Lithospermum incisum, Lycium pallidum, Silene antirrhina, Aristida purpurea
    312 Chaparral with scattered vernal pools surrounded by Adenostoma fasciculatum, Xylococcus bicolor, Salvia mellifera, Rhus integrifolia, Lotus scoparius, Cneoridium dumosum, Malosma laurina, and Marah macrocarpus
    312 Chaparral with Lotus scoparius, Xylococcus bicolor, Quercus engelmannii, Adenostoma fasciculatum, Malacothamnus, and Helianthemum scoparium
    312 Chaparral with Adenostoma fasciculatum, Hesperoyucca whipplei, and Xylococcus bicolor
    312 Adenostoma fasciculatum, Calyptridium monandrum, Ceanothus vestitus, Toxicoscordion brevibracteatus, Lonicera interrupta, Lupinus sparsiflorus, Calystegia occidentalis subsp. fulcrata, Cryptantha similis, Achnatherum parishii, Ericameria cooperi, Dendromecon rigida, Ephedra nevadensis
    312 10297 - Sylvia melanocephala  Gmelin, 1789
    311 on same slab: IPV8.902938
    311 Sabal etonia
    310 host, Phalacrocorax auritus (Phalacrocoracidae)
    310 Populus freemontii, Atriplex lentiformis, Prosopis sp, Salix gooddingii, Oncosiphon piluliferum, Rumex sp, Typha sp, Tamarix sp, Bebbia juncea, Encelia farinosa
    310 Euphorbia marginata
    310 Cape Lowlands vegetation with Jatropha cinerea, Stenocereus thurberi, Plumeria rubra, Olneya tesota, Bahiopsis tomentosa, Fouquieria diguetii, Adelia brandegeei, Bursera microphylla, Colubrina viridis, and Mimosa distachya
    309 syren (Syringa)
    309 has background sounds: Lipaugus vociferans
    309 Picea sp.
    309 Host: Quadrus cerialis
    309 Host: Coccus hesperidum Linnaeus 1758| Associated Insect: | Associated Plant:
    309 Herbario Jardín Botánico de Medellín (JAUM)
    309 "foraging on" : "Ericameria nauseosa"
    308 has background sounds: Erithacus rubecula|Turdus merula|Turdus viscivorus|Troglodytes troglodytes|Sylvia atricapilla|Cyanistes caeruleus|Regulus ignicapilla|Prunella modularis|Coccothraustes coccothraustes|Sitta europaea|Spinus spinus|Parus major|Columba palumbus|Motacilla cinerea|Turdus iliacus|Phylloscopus collybita|Fringilla coelebs|Corvus corax|Aegithalos caudatus|Sylvia melanocephala|Dendrocopos major|Certhia brachydactyla
    308 Yucca brevifolia, Y. schidigera, Senegalia greggii, Larrea tridentata, Ambrosia dumosa, Ericameria linearifolia, Encelia actoni, Opuntia basilaris, Echinocereus engelmanii, Bahiopsis parishii, Stipa parishii, Phacelia campanularia, Gilia stellata, etc.
    308 Salix, Epilobium canum, Baccharis sergiloides, B. salicifolia, Orobanche parishii, Senegalia greggii, Stanleya pinnata, Eriogonum elongatum, E. fasciculatum, E. plumatella, etc.
    308 Salix laevigata, Platanus racemosa, Vitis girdiana, Quercus agrifolia, Salix lasiolepis, Malosma laurina, & Baccharis salicifolia
    308 Prosopis velutina, Acacia greggii, A. constricta, Echinocereus fasciculatus, Ferocactus wislizenii, Fouquieria splendens, Dasylirion wheeleri, Calliandra eriophylla, Senna covesii, Ericameria laricifolia, Gutierrezia sarothrae, Opuntia phaeacantha, Cylindropuntia spinosior, Yucca elata, Anemone tuberosa, Erodium texanum, E. cicutarium, Phacelia distans, Dichelostemma pulchellum, Bouteloua curtipendula, Muhlenbergia porteri, Dasyochloa pulchellum.
    308 Populus fremontii, Pluchea sericea, Cercidium microphyllum, Carnegiea gigantea, Cylindropuntia acanthocarpa, C. fulgida, C. bigelovii, Opuntia engelmannii, O. cf. phaeacantha, Echinocereus fasciculatus, Ferocactus wislizenii, Mammillaria grahamii, Fouquieria splendens, Hyptis emoryi, Simmondsia chinensis, Prosopis velutina, Ziziphus obtusifolius, Celtis pallida, Acacia greggii, Lycium fremontii, Calliandra eriophylla, Dodonaea viscosa, Krameria, Ambrosia deltodea, Lotus rigida, Trixis californica, Eriogonum wrightii, E. fasciculatum, Gutierrezia sarothrae, Ericameria laricifolia, Baccharis salicifolia, Amsinckia intermedia, Erodium cicutarium, Dichelostemma pulchellum, Uropappus lindleyi, Phacelia distans, Encelia farinosa, Eschscholzia californica mexicana, Rafinesquia neomexicana, Phacelia crenulata, Castilleja exserta, Lesquerella gordonii, Marah gilensis, Rumex hymenosepalus.
    308 Platanus wrightii, Baccharis salicifolia, Tamarix, Datura wrightii, Solanum eleangifolium, Lamium amplexicaule, Erodium cicutarium, Acourtia nana, Lesquerella, Brassica tournefortii on flats and along creek; upland find Cercidium microphyllum, Carnegiea gigantea, Cylindropuntia acanthocarpa, C. fulgida, Opuntia engelmannii, O. cf. phaeacantha, Echinocereus fasciculatus, C. leptocaulis, Ferocactus wislizenii, Mammillaria grahamii, Fouquieria splendens, Simmondsia chinensis, Prosopis velutina, Ziziphus obtusifolius, Celtis pallida, Acacia greggii, Lycium, Calliandra eriophylla, Dodonaea viscosa, Krameria, Ambrosia deltodea, Lotus rigida, Trixis californica, Eriogonum wrightii, E. fasciculatum, Gutierrezia sarothrae, Ericameria laricifolia, Amsinckia intermedia, Erodium cicutarium, Dichelostemma pulchellum, Uropappus lindleyi, Phacelia distans, Encelia farinosa, Malva parviflora.
    308 Oak woodland with Quercus engelmannii, Q. agrifolia, Rhus trilobata, Toxicodendron diversilobium, Lythrum sp., Eleocharis sp., Mimulus gutattus
    308 Lycium, Parkinsonia microphylla, P. florida, Ambrosia ambrosioides, Opuntia engelmannii, Larrea tridentata, Cylindropuntia bigelovii, Rumex hymenosepalus, Celtis pallida, Bromus rubens, Schismus, Amsinckia intermedia, Bowlesia incana, Baileya multiradiata, Brassica tournefortii, Bromus carinatus, Castilleja exserta, Caulanthus lasiophyllus, Crassula connata, Cryptantha muricata, Descurainia pinnata, Draba cuneifolia, Erodium cicutarium, Filago californica, Herniaria cinerea, Hordeum murinum, Lepidium lasiocarpum, Lepidium virginicum, Lotus strigosus, Lupinus concinnus, Marah gilensis, Melilotus indica, Nama hispidum, Oenothera primiveris, Pectocarya platycarpa, Pectocarya recurvata, Phacelia distans, Pholistoma auritum, Poa bigelovii, Silene antirrhina, Sisymbrium irio, Sonchus oleraceus, Uropappus lindleyi, Vulpia octoflora
    308 Heterotheca subaxillaris, Verbesina encelioides, Salsola tragus, Solanum elaeagnifolium, Hilaria jamesii, Krascheninnikovia lanata, Gutierrezia sarothrae, Sphaeralcea parvifolia, Bouteloua gracilis, Conyza canadensis, Prosopis velutina, Ambrosia psilostachya, Machaeranthera asteroides, Hymenothrix loomisii
    308 Ferocactus cylindraceus, Rhamnus californica, Nolina microcarpa, Agave toumeyana bella, Opuntia phaeacantha, Yucca baccata, Anemone tuberosa, Ceanothus greggii, Sphaeralcea ambigua, Calandrinia ciliata, Erodium cicutarium, Quercus turbinella, Crossosoma bigelovii, Thysanocarpus curvipes, Cryptantha intermedia, Cryptantha muricata, Plagiobothrys arizonicus, Lotus humistratus, Pellaea truncata, Galium aparine, Rafinesquia californica, Plantago patagonica, Yabea microcarpa, Astragalus nutriosensis, Vulpia octoflora, Dichelostemma capitatum, Capsella bursa-pastoris, Trifolium albopurpurea, Echinocereus, Trifolium gracilentum, Descurainia pinnata, Silene antirrhina, Nothoscordum texanum, Claytonia perfoliata, Bowlesia incana, Bromus rubens, Euphorbia incisa, Trifolium gracilentum, Phacelia ramosissima, Phacelia cryptantha, Malacothrix clevelandii, Parietaria hespera, Uropappus lindleyi, Calandrinia ciliata
    308 Dominants include Hesperoyucca whipplei, Hirrschefdia incana, Acmispon glaber (veg.), A. strigosus, A. maritimus, Calystegia macrostegia, Erodium cicutarium, Bromus diandrus, Cryptantha muricata, with Pennisetum setaceum, Funastrum cynanchoides ssp. hartwigii, Siline antirrhina, Emmenanthe penduliflora, and etc.
    308 Colorado Desert Scrub with Larrea tridentata, Ambrosia dumosa, A. salsola, Encelia farinosa, E. frutescens, Acacia greggii, and Cercidium floridum
    308 Cactaceae 1,2, &3, Lantana camara, Bougainvillea spectabilis, Aloe barbadensis, cf. Asparagus, Nerium oleander, Leucophyllum frutescens, Lycianthes rantonnetti, Phoenix roebelenii, Arecastrum romanzoffianum, Parkinsonia florida, Ficus nitida
    308 Aster foliaceus, Gayophytum, Achillea millefolium, Orthocarpus luteus, Blepharoneuron tricholepis, Poa pratensis, Erigeron formosissimus, Cryptantha setosissima, Antennaria parviflora, Spiranthes romanzoffiana, Hymenoxys subintegra
    308 Aloe barbadensis, Baccharis sarothroides, Ambrosia deltoidea, Larrea tridentata, Opuntia santa-rita, Parkinsonia aculeata, Stephanomeria pauciflora, Senna artemisioides, Opuntia, Prosopis, Opuntia, Lycium cf. fremontii, Senna, Unknown C1
    308 Agave antillarum, Cissus trifoliatus, Collubrina elliptica, Cordia globosa, Crossopetalum decussatum, Croton discolor, Cylindropuntia caribaea, Guaiacum officinale, Heliotropium angiospermum, Jatropha gossypifolia, Lippia micromera, Maytenus buxifolia, Melocactus lemairei, Phylostylon rhamnoides, Pithecellobium circinale, Prosopis juliflora, Senegalia scleroxyla, Stenocereus fimbriatus, Stylosanthes hamata, Tournefortia stenophylla, Tribulus cistoides, Zanthoxylum flavum.
    307 Trifolium pratense
    307 Host: Senna papillosa
    306 on same slide: IPV6.856403
    306 host, Ammotragus lervia (Bovidae)
    306 Wetland vegetation with Persicaria amphibia, Brassica nigra, Dipsacus sativus, Frankenia salina, Bromus hordeaceus, Bromus diandrus, Ambrosia psilostachya, Schoenoplectus americanus, and S. californicus
    306 Veratrum californicum, Geranium richardsonii, Senecio triangularis, Thalictrum, Potentilla, Dodecatheon, Cadstilleja, with meadow margins having Pinus jeffreyi, Abies concolor.
    306 Tragia, Hymenopappus filifolius lugens, Eragrostis curvula, Eragrostis lehmanniana, Juniperus deppeana, Quercus emoryi, Aristida, Escobaria vivipara, Bouteloua hirsuta, Bouteloua curtipendula, Lycurus setosus, Portulaca oleracea, Portulaca umbraticola, Anoda cristata, Castilleja integra, Cyperus fendlerianus, Chenopodium graveolens, Polygala obscura, Erigeron divergens, Chaetopappa ericoides, Agave parryi, Desmanthus cooleyi, Opuntia macrorhiza, Hymenopappus filifolius lugens, Acalypha neomexicana, Calliandra humilis, Evolvulus sericeus, Chamaesyce hyssopifolia, Amaranthus hybridus, Ipomoea costellata, Machaeranthera gracilis, Hymenothrix wrightii, Pectis prostrata, Pectis prostrata
    306 Potencial de Quercetum pyrenaicae |  Arrhenatherum
    306 Pine/Oak Forest & meadow with Pinus jeffreyi, Quercus peninsularis, Salvia pachyphylla ssp. Meridionalis, Muhlenbergia repens, Bromus tectorum, Lupinus hyacinthinus, Leptosiphon melingii, Oenothera californica ssp. avita, & Physaria peninsularis
    306 Desert scrub; Rhus ovata, Prunus fremontii, Acacia greggii, Yucca schidigera, Juniperus californica
    306 Colorado Desert Scrub with Larrea tridentata, Ambrosia salsola, A. dumosa, Psorothamnus spinosus, Fouquieria splendens, and Brassica tournefortii
    306 Ambrosia ambrosioides, Simmondsia chinensis, Encelia sp., Parkinsonia microphylla, Encelia farinosa, Prosopis velutina, Acacia greggii, Carnegiea gigantea, Cylindropuntia bigelovii, Cylindropuntia acanthocarpa, Aloysia wrightii, Senna covesii, Ambrosia eriocentra, Cottsia gracillis, Ferocactus wislizeni, Boerhavia sp., Allionia incarnata, Euphorbia eriantha
    306 Acacia greggii, Aristida purpurea, Astragalus calycosus, Astragalus lentiginosus, Baileya multiradiata, Cylindropuntia leptocaulis, Cylindropuntia leptocaulis, Dalea formosa, Dasyochloa pulchella, Echinocereus fasciculatus, Encelia virginensis, Gutierrezia sarothrae, Juniperus, Krameria erecta, Melampodium leucanthum, Menodora scabra, Mentzelia multiflora, Oenothera caespitosa, Opuntia phaeacantha, Quercus turbinella, Rhus trilobata, Sporobolus cryptandrus, Tiquilia canescens, Yucca baccata, Yucca elata, Ziziphus obtusifolia, Eriogonum trichopes, Hilaria mutica, Eriastrum eremicum, Thymophylla acerosa, Solanum elaeagnifolium, Chaetopappa ericoides, Mirabilis multiflora, Croton texensis
    306 10174 - Gyps fulvus  Hablizl, 1783
    305 Visitante floral: Coffea arabica var. Castillo
    305 Host: Zexmenia virgulta
    304 Washingtonia filifera, Olneya tesota, Carnegia gigantea, Larrea tridentata, Lycium, Parkinsonia microphylla, Krameria bicolor, Baccharis salicifolia, Baccharis sarothroides, Prosopis velutina, Encelia farinosa, Ambrosia deltoidea, Atriplex lentiformis, Rhus lancea, Tamarix chinensis, Typha, Fouquieria splendens, Phacelia crenulata, Ferocactus cylindraceus
    304 Sparse desert scrub, Larrea tridentata, Psorothamnus, Ambrosia salsola, Brassica tournefortii, Camissonia spp., Plantago, Eriogonum thomasii
    304 Salix, Solidago, Scirpus microcarpus, Urtica dioica, Mimulus guttatus, Clematus, Oenothera californica, Rosa californica, Ambrosia acanthocarpa, Eriogonum davidsonii, Descurrainia pinnata, Bromus tectorum, Artemisia tridentata, Pinus monophylla, P. ponderosa, Juniperus grandis
    304 Olneya tesota, Parkinsonia microphylla, Simmondsia chinensis, Ambrosia deltoidea, Krameria grayii, Fouquieria splendens, Encelia farinosa, Eriogonum fasciculatum, Carnegiea gigantea, Cylindropuntia acanthocarpa, C. bigelovii, C. fulgida, Echinocereus engelmannii, Opuntia engelmannii, Emmenanthe penduliflora, Cryptantha, Amsinckia menziesii var. intermedia, Lotus spp., Rafinesquia neomexicana, Thysanocarpus curvipes, Plantago patagonica, Silene, Pectocarya recurvata, Harpagonella palmeri, Lepidium, Plagiobothrys arizonicus, Dichelostemma capitatum, Salvia columbariae, Eriastrum, Eucrypta, Chorizanthe brevicornu, Phacelia distans, P. crenulata, Mirabilis laevis, Argythamnia, Oncosiphon piluliferum, Erodium cicutarium, Aristida purpurea.
    304 Larrea tridentata, Prosopis velutina, Ambrosia deltoidea, Lycium, Ziziphus obtusifolia, Cylindropuntia acanthocarpa, Sphaeralcea ambigua, Cylindropuntia letpocaulis
    304 Larrea tridentata, Ambrosia dumosa, Chaenactis carphoclinia, Eschscholzia minutiflora, Ambrosia salsola, Cylindropuntia echinocarpa, Psorothamnus spinosus, Funastrum hirtellum, Phacelia distans, Stephanomeria pauciflora, Encelia farinosa, Perityle emoryi, Chorizanthe brevicornu var. b., Pleurocoronis pluriseta, Bebbia juncea var. aspera, Condea emoryi, Senegalia greggii, annuals, etc
    304 Host: Pyrus malus|Host part: unknown
    304 Host: Elachistidae
    304 Fraxinus velutina, Salix gooddingi, Amorpha fruticosa, Baccharis salicifolia, Quercus turbinella, Forestiera pubescens, Morus microphylla, Brickellia floribunda, Brickellia californica, Viguiera dentata, Gutierrezia sarothrae, Salvia reflexa, Chenopodium fremontii, Ambrosia psilostachya, Datura wrightii, Convolvulus arvensis, Kochia scoparia, Chamaesyce serpyllifolia, Sanvitalia abertii, Eragrostis pectinacea, Eragrostis cilianensis, Chloris virgata, Gaura mollis, Acalypha neomexicana, Heterotheca subaxillaris, Solanum elaeagnifolium, Xanthium strumarium, Peritoma serrulata, Portulaca oleracea, Artemisia ludoviciana, Eriogonum polycladon, Physalis solanacea, Bidens leptocephala, Setaria grisebachii, Chenopodium fremontii, Eriochloa acuminata, Digitaria sanguinalis, Tribulus terrestris
    304 Dalea sp.
    304 Coastal Sage Scrub with Eriogonum fasciculatum, Lotus scoparius var. scoparius, Malosma laurina, Artemisia californica, Hazardia squarrosus var. grindelioides, Salvia mellifera, Malacothamnus fasciculatus, and Eriophyllum confertiflorum
    304 Ceanothus cuneatus, Sambucus sp., Keckelia breviflora, Quercus wisleznii, Fremontodendron californicum, Cercis occidentalis, Erodium sp., Bromus sp., Avena sp., Hordeum sp., Madia elegans, Collinsia heterophylla, Diplacus sp., Clarkia sp., Pholistoma sp., Trifolium sp.
    304 Bassariscus astutus (Procyonidae), female
    304 Athanasia sp.
    304 Ambrosia psilostachya, Carex spp., Eleocharis palustris, Juncus balticus, Muhlenbergia asperifolia, Muhlenbergia rigens, Salix spp., Schoenoplectus acutus
    303 Aster tenacetifolium
    302 Pelecaniformes / Threskiornithidae / Plegadis / P. falcinellus
    302 Lamiaceae
    302 Aves / Passeriformes / Estrildidae / Lonchura / ferruginosa
    301 Sonoran Desert Scrub with Hyptis emoryi, Encelia farinosa, Psorothamnus schottii, Justicia californica, Fouquieria splendens, Larrea tridentata, and Ambrosia dumosa
    301 Riparian/Oak Woodland with Platanus racemosa, Quercus agrifolia var. agrifolia, Baccharis salicifolia, Artemisia douglasiana, Salix spp., Toxicodendron diversilobum, and Xanthium strumarium
    301 Riparian/Chaparral with Platanus racemosa, Romneya trichocalyx, Phacelia grandiflora, P. cicutaria var. hispida, Antirrhinum nuttallianum, Dicentra chrysantha, and Juncus spp.. Note: burned in Oct. 2003
    301 Riparian with Salix spp., Platanus racemosa, Baccharis sarothroides, Brickellia californica, Mimulus cardinalis, Schoenoplectus californicus, and Datura wrightii
    301 Picea
    301 Parkinsonia microphylla, Ambrosia deltoidea, Fouquieria splendens, Carnegiea gigantea, Encelia farinosa, Larrea tridentata, Ferocactus
    301 Larrea tridentata, Ambrosia dumosa, Ambrosia salsola, Atriplex hymenoides, Bebbia juncea, Echinocactus polycephalus, Encelia farinosa, Eriogonum inflatum, Opuntia basilaris, Physalis crassifolia, Stephanomeria pauciflora, Aliciella latifolia, Amsinckia tessellata, Atrichoseris platyphylla, Brassica tournefortii, Chaenactis carphocllinia, C. fremontii, Chorizanthe brevicornu, C. rigida, Chylismia brevipes, C. clavata, Cryptantha angustifolia, C. maritima, C. nevadensis, C. pterocarya, C. utahensis. Eremalche rotundifolia, Eremothera reflexa, Eriogonum thomasii, Eriophyllum ambiguum, Eschscholzia minutiflora, Eremothera boothii, Euphorbia setiloba, Logfia depressa, Pectocarya heterocarpa, P. Platycarpa, P. recurvata, perityle emoryi, Phacelia crenulata, P. distans, Plantago ovata, Rafinesquia neomexicana, Salvia columbariae, Schismus barbatus
    301 Host: Udranomia kikkawai
    301 Baccharis halimifolia
    300 host, Buteo lineatus (Accipitridae)
    300 has background sounds: Turdus merula|Erithacus rubecula|Turdus philomelos|Cyanistes caeruleus|Parus major|Troglodytes troglodytes|Sylvia melanocephala|Motacilla alba|Coccothraustes coccothraustes|Phylloscopus collybita|Emberiza cirlus|Sylvia atricapilla|Cettia cetti|Fringilla coelebs|Dendrocopos major|Certhia brachydactyla|Sturnus unicolor|Serinus serinus|Phoenicurus ochruros|Spinus spinus|Tringa ochropus|Carduelis carduelis|Aegithalos caudatus|Sitta europaea|Motacilla cinerea
    300 Surrounding vegetation of Pinus monophylla, P. jeffreyi, Abies concolor, Juniperus grandis, Cercocarpus ledifolius, Salvia pachyphylla, Fremontodendron californica, Ceanothus cordulatus, Arctostaphylos patula, Eriogonum umbelatum var. munzii, Bouteloua gracilis, Linanthus pungens, L. breviculus, Opuntia basilaris, ect.
    300 Sonoran Desert vegetation with Olneya tesota, Parkinsonia florida, Bebbia juncea var. aspera, Larrea tridentata, Encelia farinosa, and Senegalia greggii
    300 Salix gooddingii, Prosopis velutina, Acacia greggii, Avena fatua in river bed; on slopes:Juniperus coahuilensis, Cylindropuntia acanthocarpa, Lycium, Ceanothus greggii, Keckiella antirrhinoides. Further down:, Nolina microcarpa, Opuntia chlorotica, Castilleja
    300 Riparian with Populus fremontii, Fraxinus velutina, Quercus agrifolia var. oxyadenia, Artemisia douglasiana, A. tridentata, and Baccharis salicifolia
    300 Resprt. plants include Keckiella cordifolia, Adenostoma fasciculata, Quercus durata var. gabrielensis, Dryopteris arguta, Sambucus nigra ssp. caerulia, Lonicera subspicata, and Juncus textilis, with Rafenesquia californica, Turitis glabra, Phacelia minor, Anthriscus caucallus, Acmispon martimus, Lupinus succulentusCalochortus splendens, Astragalus gambelianus, and etc.
    300 Portulaca oleracea, Baccharis sarothroides, Solanum elaeagnifolium, Tamarix ramosissima, Leptochloa panicea bracheata, Boerhavia coccinea, Cynodon dactylon, Polygonum aviculare, Ambrosia confertiflora, Eragrostis cilianensis, Aristida purpurea, Muhlenbergia rigens, Bouteloua curtipendula, Bothriochloa barbinodis, Leptochloa dubia, Chamaesyce melanadenia, Kochia scoparia, Helianthus annuus, Chloris virgata, Eriogonum fasciculatum, Gutierrezia sarothrae, Machaeranthera gracilis, Salsola tragus, Argemone gracilenta, Chenopodium botrys, Chilopsis linearis, Fraxinus velutina, Nicotiana obtusifolia, Croton texensis, Celtis pallida.
    300 Populus fremontii, Salix gooddingii, Tamarix ramosissima, Prosopis velutina
    300 Populus fremontii, Salix gooddingi, Salix laevigata, Populus x acuminata, Fraxinus velutina, Typha latifolia, Polypogon monspeliensis, Nasturtium aquaticum, Eleocharis parishii, Berula erecta, Echinochloa crus-galli, Juncus articulatus, Juncus xiphioides, Juncus torreyi, Schoenoplectus pungens, Veronica anagallis-aquatica, Mentha spicata, Mimulus guttatus, Epilobium ciliatum, Plantago major, Ranunculus cymbalaria, Pseudognaphalium luteoalbum, Persicaria lapathifolia, Melilotus officinalis, Eclipta prostrata, Potentilla biennis, Conyza canadensis, Trifolium fragiferum, Taraxacum officinale, Ambrosia
    300 Populus fremontii, Salix gooddingi, Alnus oblongifolia, Baccharis salicifolia, Brickellia floribunda, Bromus marginatus, Boerhavia coccinea, Ipomoea hederacea, Artemisia ludoviciana, Hedeoma nana, Erigeron divergens, Solanum americanum, Datura wrightii, Ipomopsis multiflora, Medicago lupulina, Oenothera curtiflora, Cirsium vulgare, Xanthisma gracilis, Anemopsis californica, Lotus corniculatus, Plantago major, Melilotus alba, Ambrosia psilostachya, Verbascum thapsus, Helianthus annuus, Taraxacum officinale, Grindelia nuda, Glandularia bipinnatifida, Trifolium fragiferum, Oenothera elata
    300 Platanus racemosa, Alnus rhombifolia, Populus fremontii, Quercus wislizeni, Rhamnus ilicifolia, Malacothamnus fremontii, Dendromecon rigida, Hesperoyucca whipplei, Eriodictyon trichocalyx, Adenostema fasciculatum, Marah macrocarpa, Eriophyllum confertiflorum, Mimetanthe pilosa, Erythranthe guttata, etc.
    300 Pinus ponderosa, Pseudotsuga menziesii, Abies concolor, Quercus gambelii
    300 Pinus ponderosa, Poa pratensis, Geum triflorum, Plagiobothrys scouleri var. hispidulus, Ranunculus cardiophyllus var. cardiophyllus, Porterella carnosula, Mimulus floribundus, Gratiola neglecta, Limosella acauls, Juncus, Eleocharis ovata, Hordeum brachyantherum, Myosurus apetalus var. montanus, Eleocharis bella, Veronica peregrina var. xalapenis
    300 Pinus cembroides, Quercus oblongifolia, Quercus emoryi, Cercocarpus montanus var. paucidentatus, Rhus trilobata, Juniperus deppeana, Dasylirion wheeleri, Nolina microcarpa, Agave palmeri, Mimosa dysocarpa, Opuntia engelmannii, Yucca schottii, Opuntia chlorotica, Cylindropuntia spinosior, Brickellia betonicifolia, Brickellia venosa, Amaranthus palmeri, Amaranthus albus, Glandularia bipinnatifida, Viguiera cordifolia, Viguiera dentata var. dentata, Euphorbia brachycera, Eragrostis cilianensis, Heliomeris longifolia, Acacia angustissima, Carminatia tenuiflora, Brickellia californica, Lycurus setosus, Desmodium psilocarpum, Hedeoma dentata, Galactia wrightii, Salvia subincisa, Artemisia ludoviciana, Bothriochloa barbinodis, Sanvitalia abertii, Bouteloua glaberrima,, Isocoma tenuisecta, Hymenothrix wrightii, Zinnia grandiflora, Gnaphalium wrightii, Gymnosperma glutinosum, Echinocereus coccineus, Echinocereus pectinatus var. rigidissimus, Trichostema arizonicum, Eriogonum abertianum, Aloysia wrightii, Guardiola platyphylla, Alternanthera pungens, Fouquieria splendens, Eysenhardtia orthocarpa, Parthenium incanum, Heteropogon contortus, Ipomoea longifolia, Heterotheca subaxillaris, Baccharis thesioides, Bouteloua curtipendula, Eragrostis intermedia, Diplachne dubia, Eragrostis lehmanniana, Bouteloua gracilis
    300 Persicaria lapathifolia, Polygonum aviculare, Artemisia ludoviciana, Artemisia dracunculus, Melilotus officinalis, Verbena bracteata, Calibrachoa parviflora, Helianthus annuus, Veronica peregrina, Bromus, Amorpha fruticosa, Rumex crispus, Chenopodium, Bromus tectorum, Bromus rubens, Penstemon palmeri, Fraxinus velutina, Salix gooddingi, Salix exigua, Dracocephalum parviflorum, Chorispora tenella, Convolvulus arvensis, Sisymbrium altissimum, Datura wrightii, Mentzelia multiflora, Mentzelia albicaulis, Populus fremontii, Gnaphalium palustre, Chenopodium fremontii, Argemone pleiacantha
    300 Other associated plants include: Pinus coulteri, Quercus berberidifolia, Arctostaphylos glauca, Keckiella cordifolia, Pedicularis densiflora, Mimulus aurantiacus, Rhamnus ilicifolia, Heteromeles arbutifolia, Sambucus nigra, Pickeringia montana, Muhlenbergia rigens, Eriogonum fasciculatum, Eriodictyon tomentosum, Dudleya lanceolata, Lepechinia calycina, Linanthus californicus, Eriophyllum confertiflorum, Artemisia californica, Corethrogyne filaginifolia, Salvia sonomensis, S. mellifera, Salix lasiolepis, S. laevigata, Castilleja foliolosa, Dendromecon rigida, Lonicera subspicata denudata, Ceanothus foliosus medius, C. cuneatus, C. oliganthus sorediatus, Trichostema lanatum
    300 Lupinus argenteus, Poa pratensis, Erigeron formosissimus, Linum lewisii, Potentilla hippiana, Vicia americana, Oxytropis lambertii, Erigeron flagellaris, Geum triflorum, Antennaria parvifolia, Androsace septentrionalis, Blepharoneuron tricholepis, Pascopyrum smithii, Bromus inermis, Campanula parryi, Verbascum thapsus, Oenothera elata, Lupinus kingii, Elymus elymoides, Achillea millefolium, Solidago nana, Cirsium wheeleri, Symphyotrichum foliaceum, Verbena macdougalii, Linaria dalmatica
    300 Lepidospartum squamatum scrub with Yucca brevifolia, Juniperus californica, Purshia tridentata var. glandulosa, Lycium fremontii, Leptosyne californica, Syntrichopappus fremontii, Uropappus lindleyi, Eriogonum maculatum, Layia glandulosa, Cryptantha circumcissa, Gilia latifolia, and etc.
    300 Juniperus osteosperma, Acacia greggii, Lithospermum incisum, Chaetopappa ericoides, Erigeron divergens, Erigeron concinnus, Maurandya antirrhiniflora, Penstemon palmeri , Evolvulus nuttalianus, Asclepias asperula, Erioneuron pilosum, Aristida purpurea, Mirabilis multiflora, Polygala rusbyi, Astragalus calycosus, Chamaesaracha sordida, Cylindropuntia whipplei, Erodium cicutarium, Erioneuron pilosum, Dalea formosa, Eriogonum heermannii, Penstemon thompsoniae, Castilleja, Euphorbia spp., Purshia stansburiana and Gutierrezia microcephala
    300 Festuca arizonica, Cryptantha setosissima, Lupinus argenteus, Oxytropis lamberti, Hymenoxys hoopesii, Linum lewisii, Besseya arizonica, Lupinus kingii, Erigeron flagellaris, Erigeron formosissimus, Muhlenbergia montana, Pinus ponderosa, Pinus strobiformis, Euphorbia incisa, Frasera speciosa, Houstonia wrightii, Vicia americana, Penstemon barbatus, Penstemon virgatus, Bromus richardsonii
    300 Eleocharis palustris, Equisetum laevigatum, Festuca arundinacea, Hordeum jubatum, Juncus arcticus var balticus, Melilotus officinalis, Salix exigua, Schoenoplectus pungens, Sporobolus airoides, Tamarix ramosissima, Typha angustifolia, Typha latifolia.
    300 Echinochloa , Eriochloa acuminata, E.aristata, Eragrostis petinacea, E. cilianensis, Setaria adhaerans, Amaranthus palmeri, Xanthium strumarium, Cynodon dactylon, Bouteluoa aristidoides, Chloris vigrata, Dactyloctenium aegyptium, Cyperus esculentus, Boerhavia spicata, B. coulteri, Sporobolus contractus, Chamaesyce hysoppifolia, C. florida, C. micromera, Acalypha neomexicana & Echinopepon wrightii.
    300 Chrysolepis semprevirens, Abies conolor, Pinus lamertiana, Pteridium aquilinum, Phacelia sp., Claytonia sp., Ribes sp., Rubus parviflora, Ceanothus parviflora, C. cordulatus, Calocedrus decurrens, Cryptantha sp., Arctostaphylos visida, Poa secunda, Galium aparine
    300 Chaparral with Adenostoma sparsifolium, Eriogonum fasciculatum var. polifolium, Ceanothus aff. perplexans, Artemisia tridentata, & Ericameria linearifolia
    300 Baccharis salicifolia, Artemisia californica, Platanus racemosa, Malosma laurina, Lepidospartum squamatum, Bromus spp.
    299 uplands: Pinus ponderosa, Quercus gambelii,  Pseudotsuga menzeisii, Bouteloua gracilis, riparian: Populus angustifolia, Salix spp., Amorpha fruticosa, Agrostis stolonifera, Lolium arundinaceum, Muhlenbergia rigens, Juncus saximontanus, Scirpus microcarpus, Epilobium ciliatum
    299 on same slab: IPV8.904388
    299 on same slab: IP.594481
    299 Senegalia greggii, Stephanomeria pauciflora, Bebbia juncea aspera, Ambrosia salsola s., A. dumosa, Schismus barbatus, Eriogonum thomasii, Perityle emoryi, Condea emoryi, Funastrum hirtellum, Chaenactis carphoclinia c., Eriogonum inflatum, Enceli . . .
    299 Ratibida
    299 Pseudotsuga douglasii, Pinus strobiformis, Sambucus (glaucous-blue berries), Cirsium parryi, Taraxacum officinale, Picea engelmannii, Acer glabrum, Dipsacus fullonum, Cichorium intybus, Tragopogon, Geranium, Heliomeris multiflora, Amaranthus, Erigeron divergens, Solidago, Symphyotrichum lanceolatum, Jamesia americana, Campanula parryi, Chenopodium capitatum, Sanguisorba minor, Artemisia ludoviciana, Bidens tenuisecta, grasses.
    299 Pinus monophylla, Cercocarpus betuloides, Quercus cornelius-mulleri, Salvia apiana, Agave desertii, Eriogonum wrightii, E. fasciculatum, Nolina parryi, Brickellia arguta, B. desertorum, Opuntia chlorotica, O. basilaris, Mirabilis laevis, Cryptantha racemosa, Camissonia cardiophylla, Prunus fremontii, Monardella linoides, Cheilanthes parryi, C. viscida, Pellaea mucronata, Argyrochosma jonesii, Crosossoma bigelovii, etc.
    299 Helenium microcephalum
    299 Fraxinus velutina, Rumex sp., Vitis arizonica, Aquilegia chrysantha, Mimulus guttatus, Dichelostemma capitatum, Daucus pusillus, Galium aparine, Penstemon sp., Plantago sp., Phaecelia sp., Circium sp., Bromus rubens
    298 bjergfyr (Pinus mugo)
    298 Lomatium triternatum
    297 Quercus agrifolia, Q. lobata, Q. berberidifolia, Toxicodendron diversilobum, Heteromeles arbutifolia, Keckiella cordifolia, Rhus aromatica, Holodiscus discolor, Mimulus aurantiacus, Salvia mellifera, S. spathacea, Ribes malvaceum, R. speciosum, Salix lasiolepis, Adenostoma fasciculatum, Arctostaphylos glauca, Artemisia californica, A. douglasiana, Amorpha californica, Ceanothus oliganthus, C. cuneatus, Eriophyllum confertiflorum, Linanthus californicus, Lomatium californicum, Marah fabacea, Rhamnus ilicifolia, and Penstemon centranthifolius.
    297 Peliostomum virgatum
    297 Cape Lowlands with Jatropha cinerea, Lysiloma candidum, Celosia floribunda, Sebastiania bilocularis, Ficus palmeri, Bahiopsis tomentosa, Parkinsonia florida, Pachycereus pringlei, & Stenocereus thurberi
    296 symbiont of: "Culcita novaeguineae Müller & Troschel, 1842"
    296 host, Canis latrans (Canidae.)
    296 Zygophyllum prismatocarpum
    296 Helenium
    296 Coastal Sage Scrub/Riparian vegetation with Artemisia californica, Rhus integrifolia, Isocoma menziesii, Salix gooddingii, Salix lasiolepis, Baccharis pilularis, Baccharis salicifolia, and Toxicodendron diversilobum
    296 Chamaesaracha sordida
    296 Canyon vegetation with Prosopis articulata, Washingtonia robusta, Lysiloma candidum, Vallesia glabra, Croton magdalenae, Chlorocantha spinosa, Schoenoplectus americanus, & Pluchea parviflorus
    295 Persicaria sp.
    295 Host: Ciidae Samouelle 1819| Associated Insect: | Associated Plant: Basidiomycota R.T. Moore
    295 Euthamia caroliniana
    294 has host: Ondatra zibethica
    294 brombær (Rubus fructicosus agg.)
    294 Quercus emoryi, Q. oblongifolia, Q. turbinella, Juniperus deppeana, Rhus choriophylla, Baccharis sarothroides, Prosopis velutina, Dasylirion wheeleri, Fouquieria splendens, Opuntia spinosior, Calliandra eriophylla, Nolina microcarpa, Agave palmeri, Opuntia engelmannii, Evolvulus arizonicus, Ipomoea, Dyschoriste decumbens, Ambrosia confertiflora, Boerhavia, Bouteloua curtipendula, Eragrostis lehmanniana.
    294 Quercus douglasii, Phacelia cicutaria, Dichelostemma capitata, Plagiobothrys nothvulvus, Poa annua, Amsinckia intermedia Aesculus californica, Toxicodendron diversilobum, Lepidium nitidum, Mimulus gutttus, Pseudobahia heermanii, Claytonia sp., Allium membranaceum, Bromus sp., Aveno sp.
    294 Prosopis juliflora, Eragrostis barellieri, Aristida adscensionis, A. ternipes, Yucca, Acacia greggii, Bouteloua aristidoides, Xanthisma, Ipomoea ternifolia, Pectis filipes, Portulaca umbraticola, Chloris virgata, Baccharis brachyphylla, Zinnia acerosa
    294 Pinyon/Juniper Woodland with Juniperus californica, Pinus monophylla, Quercus cornelius-mulleri, Bernardia myrcifolia, Yucca schidigera, Nolina parryi, and Cylindropuntia ganderi
    294 Pinyon/Juniper Woodland with Juniperus californica, Pinus monophylla, Quercus cornelius-mulleri, Bernardia myrcifolia, Eriogonum fasciculatum var. polifolium, Nolina parryi, and Yucca schidigera
    294 Pinus jeffreyi, P. monophylla, Abies concolor, Juniperus grandis, Cercocarpus ledifolius, Penstemon caesius, Salvia pachyphylla, Linanthus pungens, Quercus cornelius-mulleri, Tetradymia canescens, Eriogonum wrightii var. subscaposum and E. umbellatum var. munzii, Stipa hymenoides, Elymus elymoides, etc.
    294 Host: Unzela japix
    294 Encontrado sobre: Quercus humboldtii
    294 Colorado Desert Scrub with Larrea tridentata, Atriplex polycarpa, A. hymenelytra, Lycium brevipes, Ambrosia dumosa, A. salsola, and Prosopis glandulosa
    294 Coastal Sage Scrub/Grassland with Avena fatua, Malosma laurina, Baccharis sarothroides, Brachypodium distachyon, Artemisia californica, Adolphia californica, and Lolium multiflorum
    294 Chaparral with Adenostoma fasciculatum, Ceanothus crassifolius, Artemisia californica, Quercus xacutidens, Malosma laurina, Salvia apiana, & Rhamnus ilicifolia
    294 Chaparral with Adenostoma fasciculatum, Arctostaphylos glandulosa, Malosma laurina, Lotus scoparius, Salvia mellifera, and Mimulus aurantiacus. Note area burned in the last few years.
    294 Bouteloua repens, Aristida ternipes, Calliandra eriophylla, Fouquieria splendens, Acacia neovernicosa, Dasylirion wheeleri, Eragrostis lehmanniana, Aloysia wrightii, Prosopis velutina, Aristida purpurea, Astrolepis cochisensis, Ayenia filiformis, Baccharis brachyphylla, Bahia absinthifolia, Bouteloua curtipendula, Cheilanthes lindheimeri, Cheilanthes wrightii, Commelina dianthifolia, Croton pottsii, Cylindropuntia spinosior, Digitaria cognata, Echinocereus, Echinocereus rigidissimus, Eragrostis intermedia, Evolvulus alsinoides, Evolvulus arizonicus, Froelichia arizonica, Galactia wrightii, Glandularia, Heteropogon contortus, Ipomoea pubescens, Janusia gracilis, Krameria erecta, Leptochloa dubia, Mammillaria heyderi, Mammillaria wrightii, Opuntia engelmannii, Parthenium incanum, Phemeranthus aurantiacus, Porophyllum gracile, Portulaca suffrutescens, Rhus microphylla, Setaria leucopila, Sida abutifolia, Solanum elaeagnifolium, Sphaeralcea laxa, Tragia nepetifolia, Trixis californica, Zinnia acerosa.
    294 10314 - Turdus viscivorus  Linnaeus, 1758
    292 uncoded: Phragmites australis
    291 Trachyandra sp.
    290 Sonoran Desert vegetation with Olneya tesota, Parkinsonia florida, Ambrosia salsola, Encelia farinosa, Bebbia juncea, Larrea tridentata, Condea emoryi, Brandegea bigelovii, Pectis papposa, & Euphorbia spp.
    290 Potentilla
    290 Host: Ategumia lotanalis
    290 Host of: Acer saccharum Marshall
    289 has background sounds: Gyps fulvus|Bubo bubo|Turdus merula|Alectoris rufa|Fringilla coelebs|Certhia brachydactyla|Prunella modularis|Columba palumbus|Coccothraustes coccothraustes|Chloris chloris|Garrulus glandarius|Troglodytes troglodytes|Cyanistes caeruleus|Aegithalos caudatus|Regulus ignicapilla|Spinus spinus|Corvus corax
    289 Warnockia, Schrankia, Vicia, Erodium, Asclepias, Evax, Scutellaria, Triodanis, Glandularia, Verbena, Rumex, Poaceae, Berberis, Lygodesmia, Thelesperma, Engelmannia, Chaerophyllum
    289 Salix, Platanus racemosa, Populus fremontii, Rhus trilobata, Toxicodendron diversilobum, Eriogonum fasciculatum, Eriodictyon trichocalyx, E. parryi, Eriophyllum confertiflorum, Erythranthe cardinalis, E. guttatus, E. floribunda, Mimetanthe pilosa, Polypogon monspeliensis, Carex, Juncus, etc.
    289 Quercus emoryi, Quercus oblongifolia, Quercus grisea, Juniperus deppeana, Pseudognaphalium, Pinus, Rhus trilobata, Agave palmeri, Bouvardia ternifolia, Arbutus arizonicus, Lasianthaea podocephala, Bouteloua curtipendula, Brickellia betonicifolia, Epilobium canum ssp. latifolium, Stevia viscida, Stevia serrata, Stevia micrantha.
    289 Purshsia stansburiana, Fallugia paradoxa, Yucca baccata, Pinus edulis, Agave utahensis utahensis, Ephedra nevadense, Hesperostipa comata, Gutierrezia sarothrae, Artemisia bigelovii, Castilleja angustifolia, Juniperus osteosperma, Chaetopappa ericoides, Achnatherum hymenoides, A. speciosum, Opuntia cf phaeacantha, Hymenoxys cooperi, Penstemon pachyphyllus congestus.
    289 Larrea tridentata, Ambrosia deltoidea, Encelia farinosa, Aristida purpurea, Parkinsonia microphylla, Lycium, Argythamnia, Ferocactus, Datura, Fouquieria, Notholaena, Mammillaria grahamii, Abutilon, Sisymbrium irio, Schismus, Descurainia pinnata, Senna cov
[truncated: 50,349,198 more chars]
