# Supplementary material for: Data standardization of plant–pollinator interactions
Source: Gigascience. 2022 May 26;11:giac043. doi: 10.1093/gigascience/giac043 (PMC9154084; doi:10.1093/gigascience/giac043)
Supplement: giac043_Supplemental_Files [file giac043_supplemental_files.zip › ppi_terms_versions_supplementary_material.xlsx]

## Sheet: ppi_terms_versions
iri	term_localName	label	definition	comments	examples	organized_in	issued	status	replaces	rdf_type	term_iri	flags
http://rs.rebipp.org.br/ppi/terms/version/Animal-2021-12-03	Animal	Animal	Any attribute of a particular animal or a definied group of animals individuals		The caste of a bee		2021-12-03	recommended		http://www.w3.org/2000/01/rdf-schema#Class	http://rs.rebipp.org.br/ppi/terms/Animal	simple
http://rs.rebipp.org.br/ppi/terms/version/caste-2021-12-03	caste	Caste	The society division that is specialized in the function it performs and is distinguished by anatomical or morphological features from other individuals of in the society	Recommended best pratices is to use a controlled vocabulary	`soldier`, `queen `, `worker `	http://rs.rebipp.org.br/ppi/terms/Animal	2021-12-03	recommended		http://www.w3.org/1999/02/22-rdf-syntax-ns#Property	http://rs.rebipp.org.br/ppi/terms/caste	simple
http://rs.rebipp.org.br/ppi/terms/version/Plant-2021-12-03	Plant	Plant	Any attribute of a particular plant or a defined group of plants inviduals			http://rs.rebipp.org.br/ppi/terms/Plant	2021-12-03	recommended		http://www.w3.org/2000/01/rdf-schema#Class	http://rs.rebipp.org.br/ppi/terms/Plant	simple
http://rs.rebipp.org.br/ppi/terms/version/antherDehiscenceType-2021-12-03	antherDehiscenceType	Anther Dehiscence Type	The physical mechanism of anther dehiscence (release of the pollen grains)	Recommended best practice is to use a controlled vocabulary	`poricidal`, `longitudinal`	http://rs.rebipp.org.br/ppi/terms/Plant	2021-12-03	recommended		http://www.w3.org/1999/02/22-rdf-syntax-ns#Property	http://rs.rebipp.org.br/ppi/terms/antherDehiscenceType	simple
http://rs.rebipp.org.br/ppi/terms/version/flowerAbundance-2021-12-03	flowerAbundance	Flower Abundance	The number of open flowers or inflorescences on the plant	If it is an estimate then you should describe the accuracy of the measurement using http://rs.tdwg.org/dwc/terms/measurementAccuracy	`0`, `30`, `40`	http://rs.rebipp.org.br/ppi/terms/Plant	2021-12-03	recommended		http://www.w3.org/1999/02/22-rdf-syntax-ns#Property	http://rs.rebipp.org.br/ppi/terms/flowerAbundance	simple
http://rs.rebipp.org.br/ppi/terms/version/floralSymmetry-2021-12-03	floralSymmetry	Floral Symmetry	The symmetry describing whether, and how, a flower, in particular its perianth, can be divided into two or more identical or mirror-image parts.	Recommended best practice is to use a controlled vocabulary such as the Phenotype and Trait Ontology	`zygomorphic`, `bilateral`	http://rs.rebipp.org.br/ppi/terms/Plant	2021-12-03	recommended		http://www.w3.org/1999/02/22-rdf-syntax-ns#Property	http://rs.rebipp.org.br/ppi/terms/floralSymmetry	simple
http://rs.rebipp.org.br/ppi/terms/version/floralSystem-2021-12-03	floralSystem	Floral System	The system by which bisexual flowers optimize their reproductive success, through mechanisms that promote self- or cross-pollination	It can be a morphological, temporal or movement-based mechanism. Recommended best practice is to use a controlled vocabulary.	`herkogamy`, `heterostyly`, `stylar dimorphism`	http://rs.rebipp.org.br/ppi/terms/Plant	2021-12-03	recommended		http://www.w3.org/1999/02/22-rdf-syntax-ns#Property	http://rs.rebipp.org.br/ppi/terms/floralSystem	simple
http://rs.rebipp.org.br/ppi/terms/version/plantHabit-2021-12-03	plantHabit	Plant Habit	The general appearance, characteristic form, or mode of growth of the plant		`tree`, `bush`, `herb`	http://rs.rebipp.org.br/ppi/terms/Plant	2021-12-03	recommended		http://www.w3.org/1999/02/22-rdf-syntax-ns#Property	http://rs.rebipp.org.br/ppi/terms/plantHabit	simple
http://rs.rebipp.org.br/ppi/terms/version/humanUse-2021-12-03	humanUse	Human Use	Ways in which species are utilized by people, including cultural use	Recommended best practice is to use a controlled vocabulary.	`human food `, `animal food`, `medicine`, `ritual`	http://rs.rebipp.org.br/ppi/terms/Plant	2021-12-03	recommended		http://www.w3.org/1999/02/22-rdf-syntax-ns#Property	http://rs.rebipp.org.br/ppi/terms/humanUse	simple
http://rs.rebipp.org.br/ppi/terms/version/matingSystem-2021-12-03	matingSystem	Mating System	A list (concatenated and separated) of the modes of gene transfer from one generation to the next through sexual reproduction	Recommended best practice is to separate the values in a list with space vertical bar space ( | ) and to use a controlled vocabulary.	`autogamous`, `xenogamous`	http://rs.rebipp.org.br/ppi/terms/Plant	2021-12-03	recommended		http://www.w3.org/1999/02/22-rdf-syntax-ns#Property	http://rs.rebipp.org.br/ppi/terms/matingSystem	simple
http://rs.rebipp.org.br/ppi/terms/version/selfIncompatibilityType-2021-12-03	selfIncompatibilityType	Self Incompatibility Type	The type or class of self-incompatibility system of the plant species	Recommended best practice is to use a controlled vocabulary. If the plant has no self-incompatibility system use the value `absent`.	`gametophytic`, `sporophytic`, `absent`, `homomorphic sporophytic`	http://rs.rebipp.org.br/ppi/terms/Plant	2021-12-03	recommended		http://www.w3.org/1999/02/22-rdf-syntax-ns#Property	http://rs.rebipp.org.br/ppi/terms/selfIncompatibilityType	simple
http://rs.rebipp.org.br/ppi/terms/version/apomiticSystemEmbryoOrigin-2021-12-03	apomiticSystemEmbryoOrigin	Apomitic System Embryo Origin	The general mode of apomixis embryo origin of a plant	Recommended best practice is to use a controlled vocabulary.	gametophytic,sporpophytic	http://rs.rebipp.org.br/ppi/terms/Plant	2021-12-03	recommended		http://www.w3.org/1999/02/22-rdf-syntax-ns#Property	http://rs.rebipp.org.br/ppi/terms/apomiticSystemEmbryoOrigin	simple
http://rs.rebipp.org.br/ppi/terms/version/apomiticSystemFertilization-2021-12-03	apomiticSystemFertilization	Apomitic System Fertilization	The general mode of apomixis endosperm development of a plant	Recommended best practice is to use a controlled vocabulary.	autonomous,pseudogamy	http://rs.rebipp.org.br/ppi/terms/Plant	2021-12-03	recommended		http://www.w3.org/1999/02/22-rdf-syntax-ns#Property	http://rs.rebipp.org.br/ppi/terms/apomiticSystemFertilization	simple
http://rs.rebipp.org.br/ppi/terms/version/apomiticSystemReproduction-2021-12-03	apomiticSystemReproduction	Apomitic System Reproduction	The general mode of apomixis reproduction of a plant	Recommended best practice is to use a controlled vocabulary.	facultative, obligate	http://rs.rebipp.org.br/ppi/terms/Plant	2021-12-03	recommended		http://www.w3.org/1999/02/22-rdf-syntax-ns#Property	http://rs.rebipp.org.br/ppi/terms/apomiticSystemReproduction	simple
http://rs.rebipp.org.br/ppi/terms/version/sexualSystem-2021-12-03	sexualSystem	Sexual System	The distribution of floral types within and among the individuals of the same population	The gender expression is based in the presence and distribution of fertile whorls within the flower. Recommended best practice is to use a controlled vocabulary	`monoceius`, `dioceius`	http://rs.rebipp.org.br/ppi/terms/Plant	2021-12-03	recommended		http://www.w3.org/1999/02/22-rdf-syntax-ns#Property	http://rs.rebipp.org.br/ppi/terms/sexualSystem	simple
http://rs.rebipp.org.br/ppi/terms/version/Flower-2021-12-03	Flower	Flower	Any attribute of a particular flower or a definied group of flowers		The shape and the number of anther of a flower		2021-12-03	recommended		http://www.w3.org/2000/01/rdf-schema#Class	http://rs.rebipp.org.br/ppi/terms/Flower	simple
http://rs.rebipp.org.br/ppi/terms/version/antherPollenGrainsQuantity-2021-12-03	antherPollenGrainsQuantity	Anther Pollen Grains Quantity	The total number of pollen grains in the anther(s) of a flower	For flowers with multiple anthers the number provided should be the sum of pollen grains in all anthers	`1523`,`2641`, `1146`	http://rs.rebipp.org.br/ppi/terms/Flower	2021-12-03	recommended		http://www.w3.org/1999/02/22-rdf-syntax-ns#Property	http://rs.rebipp.org.br/ppi/terms/antherPollenGrainsQuantity	simple
http://rs.rebipp.org.br/ppi/terms/version/stigmaticAreaInSquareMilimiters-2021-12-03	stigmaticAreaInSquareMilimiters	Stigmatic Area In Square Milimiters	The total surface area in square millimeters of the stigma of a flower		`10`, `25`	http://rs.rebipp.org.br/ppi/terms/Flower	2021-12-03	recommended		http://www.w3.org/1999/02/22-rdf-syntax-ns#Property	http://rs.rebipp.org.br/ppi/terms/stigmaticAreaInSquareMilimiters	simple
http://rs.rebipp.org.br/ppi/terms/version/styleLengthInMilimiters-2021-12-03	styleLengthInMilimiters	Style Length In Milimiters	The length in milimiters from the base to the tip of the style of a flower		`12.5`, `6.5`, `20.0`	http://rs.rebipp.org.br/ppi/terms/Flower	2021-12-03	recommended		http://www.w3.org/1999/02/22-rdf-syntax-ns#Property	http://rs.rebipp.org.br/ppi/terms/styleLengthInMilimiters	simple
http://rs.rebipp.org.br/ppi/terms/version/coloredFlowerStructure-2021-12-03	coloredFlowerStructure	Colored Flower Structure	The predominant colored structure(s) of the flower(s)	Recommended best practice is to separate the values in a list with space vertical bar space ( | ). Recommended best practice is to use a controlled vocabulary.	`bract`, `bract | petal`	http://rs.rebipp.org.br/ppi/terms/Flower	2021-12-03	recommended		http://www.w3.org/1999/02/22-rdf-syntax-ns#Property	http://rs.rebipp.org.br/ppi/terms/coloredFlowerStructure	simple
http://rs.rebipp.org.br/ppi/terms/version/flowerColor-2021-12-03	flowerColor	Flower Color	The predominant color(s) of the flower(s)	Recommended best practice is to separate the values with space vertical bar space ( | ). Recommended best practice is to use a controlled vocabulary.	`blue`, `red | yellow`	http://rs.rebipp.org.br/ppi/terms/Flower	2021-12-03	recommended		http://www.w3.org/1999/02/22-rdf-syntax-ns#Property	http://rs.rebipp.org.br/ppi/terms/flowerColor	simple
http://rs.rebipp.org.br/ppi/terms/version/flowerShape-2021-12-03	flowerShape	Flower Shape	The overall shape of the flowers	Recommended best practice is to use a controlled vocabulary.	`bush`, `campanulate`, `tube`	http://rs.rebipp.org.br/ppi/terms/Flower	2021-12-03	recommended		http://www.w3.org/1999/02/22-rdf-syntax-ns#Property	http://rs.rebipp.org.br/ppi/terms/flowerShape	simple
http://rs.rebipp.org.br/ppi/terms/version/flowerOrientation-2021-12-03	flowerOrientation	Flower Orientation	The orientation (presentation) of the flower with respect to the flower or inflorescence main axis	Recommended best practice is to use a controlled vocabulary.	`vertical`,`horizontal`, `pendant`	http://rs.rebipp.org.br/ppi/terms/Flower	2021-12-03	recommended		http://www.w3.org/1999/02/22-rdf-syntax-ns#Property	http://rs.rebipp.org.br/ppi/terms/flowerOrientation	simple
http://rs.rebipp.org.br/ppi/terms/version/flowerOpeningType-2021-12-03	flowerOpeningType	Flower Opening Type	The type of flower describing whether the flower's corolla opens or not, exposing its reproductive parts	Recommended best practice is to use a controlled vocabulary.	`cleistogamous`, `chasmogamous`	http://rs.rebipp.org.br/ppi/terms/Flower	2021-12-03	recommended		http://www.w3.org/1999/02/22-rdf-syntax-ns#Property	http://rs.rebipp.org.br/ppi/terms/flowerOpeningType	simple
http://rs.rebipp.org.br/ppi/terms/version/floralAttractants-2021-12-03	floralAttractants	Floral Attractants	Types of attractants (visual, chemical or tactile) present in the flowers that floral visitors may use to locate them and their resources	Recommended best practice is to separate the values in a list with space vertical bar space ( | ) and to use a controlled vocabulary	`visual`, `chemical`, `visual | tactile`	http://rs.rebipp.org.br/ppi/terms/Flower	2021-12-03	recommended		http://www.w3.org/1999/02/22-rdf-syntax-ns#Property	http://rs.rebipp.org.br/ppi/terms/floralAttractants	simple
http://rs.rebipp.org.br/ppi/terms/version/ovuleQuantity-2021-12-03	ovuleQuantity	Ovule Quantity	The total amount of ovules in a flower		`3`, `4`, `10`	http://rs.rebipp.org.br/ppi/terms/Flower	2021-12-03	recommended		http://www.w3.org/1999/02/22-rdf-syntax-ns#Property	http://rs.rebipp.org.br/ppi/terms/ovuleQuantity	simple
http://rs.rebipp.org.br/ppi/terms/version/flowerLongevity-2021-12-03	flowerLongevity	Flower Longevity	The total amount of hours comprising the time between flower opening and flower senescence	A flower is considered opened when its petals are fully open regardless of anther maturation and stigma receptivity, and flower senescence is when floral parts begin to wilt and fall off or the ovary starts to develop into fruit	`1`, `8`, `72`, `120`	http://rs.rebipp.org.br/ppi/terms/Flower	2021-12-03	recommended		http://www.w3.org/1999/02/22-rdf-syntax-ns#Property	http://rs.rebipp.org.br/ppi/terms/flowerLongevity	simple
http://rs.rebipp.org.br/ppi/terms/version/flowerOpeningPeriod-2021-12-03	flowerOpeningPeriod	Flower Opening Period	The time or interval during which a chasmogamous flower opens exposing its reproductive parts	Recommended best practice is to use a time interval that conforms to ISO 8601-1:2019.	`06:00:00Z/12:30:00Z` (the interval between 6am UTC and 12:30pm UTC)	http://rs.rebipp.org.br/ppi/terms/Flower	2021-12-03	recommended		http://www.w3.org/1999/02/22-rdf-syntax-ns#Property	http://rs.rebipp.org.br/ppi/terms/flowerOpeningPeriod	simple
http://rs.rebipp.org.br/ppi/terms/version/functionalFlowerLifespanInHours-2021-12-03	functionalFlowerLifespanInHours	Functional Flower Lifespan In Hours	The total amount of hours during which a flower is sexually functional	The period of time when stigma is receptive to the germination of pollen grains, ovules are receptive to the pollen tubes or anthers present viable pollen grains	`1`, `8`, `72`, `120`	http://rs.rebipp.org.br/ppi/terms/Flower	2021-12-03	recommended		http://www.w3.org/1999/02/22-rdf-syntax-ns#Property	http://rs.rebipp.org.br/ppi/terms/functionalFlowerLifespanInHours	simple
http://rs.rebipp.org.br/ppi/terms/version/Interaction-2021-12-03	Interaction	Interaction	An interaction event that occurs at some location during some time.		A bee visits a flower of a plant		2021-12-03	recommended		http://www.w3.org/2000/01/rdf-schema#Class	http://rs.rebipp.org.br/ppi/terms/Interaction	simple
http://rs.rebipp.org.br/ppi/terms/version/visitedFlowerSex-2021-12-03	visitedFlowerSex	Visited Flower Sex	The sex of the visited flower	Recommended best practice is to use a controlled vocabulary	`bisexual`, `male`, `female`	http://rs.rebipp.org.br/ppi/terms/Interaction	2021-12-03	recommended		http://www.w3.org/1999/02/22-rdf-syntax-ns#Property	http://rs.rebipp.org.br/ppi/terms/visitedFlowerSex	simple
http://rs.rebipp.org.br/ppi/terms/version/animalPlaceOfContact-2021-12-03	animalPlaceOfContact	Animal Place Of Contact	A list (concatenated and separated) of the animal body parts that contact the plant during the interaction	Recommended best practice is to separate the values in a list with space vertical bar space ( `|` ) and to use a controlled vocabulary	`leg`, `beak', `abdomen`	http://rs.rebipp.org.br/ppi/terms/Interaction	2021-12-03	recommended		http://www.w3.org/1999/02/22-rdf-syntax-ns#Property	http://rs.rebipp.org.br/ppi/terms/animalPlaceOfContact	simple
http://rs.rebipp.org.br/ppi/terms/version/nectarCollectingBodyPart-2021-12-03	nectarCollectingBodyPart	Nectar Collecting Body Part	The animal body part used to collect nectar from the plant nectaries	The plant nectaries can be floral or extrafloral nectaries. Recommended best practice is to use a controlled vocabulary such as Uberon or the Hymenoptera Anatomy Ontology	`glossa`, `bill`, `tongue`	http://rs.rebipp.org.br/ppi/terms/Interaction	2021-12-03	recommended		http://www.w3.org/1999/02/22-rdf-syntax-ns#Property	http://rs.rebipp.org.br/ppi/terms/nectarCollectingBodyPart	simple
http://rs.rebipp.org.br/ppi/terms/version/nectarCollectingBodyPartLengthInMilimiters-2021-12-03	nectarCollectingBodyPartLengthInMilimiters	Nectar Collecting Body Part Length In Milimiters	The length in millimeters of the body part used to collect nectar from the plant nectaries	If reporting this value, the `nectarCollectingBodyPart` should also be provided.	`12`, `100`	http://rs.rebipp.org.br/ppi/terms/Interaction	2021-12-03	recommended		http://www.w3.org/1999/02/22-rdf-syntax-ns#Property	http://rs.rebipp.org.br/ppi/terms/nectarCollectingBodyPartLengthInMilimiters	simple
http://rs.rebipp.org.br/ppi/terms/version/flowerPlaceOfContact-2021-12-03	flowerPlaceOfContact	Flower Place Of Contact	A list (concatenated and separated) of flower parts touched by the animal during the interaction	Recommended best practice is to separate the values in a list with space vertical bar space ( `|` ) and to use a controlled vocabulary	`anther`, `stigma`, `pistil`	http://rs.rebipp.org.br/ppi/terms/Interaction	2021-12-03	recommended		http://www.w3.org/1999/02/22-rdf-syntax-ns#Property	http://rs.rebipp.org.br/ppi/terms/flowerPlaceOfContact	simple
http://rs.rebipp.org.br/ppi/terms/version/resourceCollected-2021-12-03	resourceCollected	Resource Collected	A list (concatenated and separated) of floral resources used or removed from the visited flower(s) during the interaction	Recommended best practice is to separate the values in a list with space vertical bar space ( `|` ) and to use a controlled vocabulary	`pollen`, `pollen | nectar | oil`, `ovules`	http://rs.rebipp.org.br/ppi/terms/Interaction	2021-12-03	recommended		http://www.w3.org/1999/02/22-rdf-syntax-ns#Property	http://rs.rebipp.org.br/ppi/terms/resourceCollected	simple
http://rs.rebipp.org.br/ppi/terms/version/visitedFlowersQuantity-2021-12-03	visitedFlowersQuantity	Visited Flowers Quantity	The total number of flowers visited during the interaction		`12`, `20`	http://rs.rebipp.org.br/ppi/terms/Interaction	2021-12-03	recommended		http://www.w3.org/1999/02/22-rdf-syntax-ns#Property	http://rs.rebipp.org.br/ppi/terms/visitedFlowersQuantity	simple
http://rs.rebipp.org.br/ppi/terms/version/ReproductiveSuccess-2021-12-03	ReproductiveSuccess	Reproductive Success	A reproductive success measurement as a result or a effect of the interaction(s) on the subject or object of the interaction	An outcome is related to one or more interactions, but limited to the same subject or object of the related interactions (e.g. a dwc:Occurrence or a dwc:Taxon)	The mass of a fruit exposed to multiple visitors was 100 grams	http://rs.rebipp.org.br/ppi/terms/ReproductiveSuccess	2021-12-03	recommended		http://www.w3.org/2000/01/rdf-schema#Class	http://rs.rebipp.org.br/ppi/terms/ReproductiveSuccess	simple
http://rs.rebipp.org.br/ppi/terms/version/numberOfRemovedPollenGrains-2021-12-03	numberOfRemovedPollenGrains	Number Of Removed Pollen Grains	The total number of pollen grains removed from the anther(s) of the visited flower(s)	The pollen grains may have been removed by multiple floral visitors. The number should include pollen grains from all anthers of the flower(s)	`156`, `350`	http://rs.rebipp.org.br/ppi/terms/ReproductiveSuccess	2021-12-03	recommended		http://www.w3.org/1999/02/22-rdf-syntax-ns#Property	http://rs.rebipp.org.br/ppi/terms/numberOfRemovedPollenGrains	simple
http://rs.rebipp.org.br/ppi/terms/version/numberOfConspecificPollenGrains-2021-12-03	numberOfConspecificPollenGrains	Number Of Conspecific Pollen Grains	The total number of conspecific pollen grains deposited on the stigma(s) of the visited flower(s)	The pollen grains may have been deposited at the end of the flower(s) anthesis by multiple floral visitors	`356`, `500`	http://rs.rebipp.org.br/ppi/terms/ReproductiveSuccess	2021-12-03	recommended		http://www.w3.org/1999/02/22-rdf-syntax-ns#Property	http://rs.rebipp.org.br/ppi/terms/numberOfConspecificPollenGrains	simple
http://rs.rebipp.org.br/ppi/terms/version/numberOfHeterospecificPollenGrains-2021-12-03	numberOfHeterospecificPollenGrains	Number Of Heterospecific Pollen Grains	The total number of heterospecific pollen grains deposited on a the stigma(s) of the visited flower(s)	The pollen grains may have been deposited at the end of the flower(s) anthesis by multiple floral visitors	`356`, `500`	http://rs.rebipp.org.br/ppi/terms/ReproductiveSuccess	2021-12-03	recommended		http://www.w3.org/1999/02/22-rdf-syntax-ns#Property	http://rs.rebipp.org.br/ppi/terms/numberOfHeterospecificPollenGrains	simple
http://rs.rebipp.org.br/ppi/terms/version/numberOfFertilizedOvules-2021-12-03	numberOfFertilizedOvules	Number Of Fertilized Ovules	The total number of fertilized ovules in the visited flower(s)	The ovules may have been fertilized as a result of multiple floral visits	`3`, `5`	http://rs.rebipp.org.br/ppi/terms/ReproductiveSuccess	2021-12-03	recommended		http://www.w3.org/1999/02/22-rdf-syntax-ns#Property	http://rs.rebipp.org.br/ppi/terms/numberOfFertilizedOvules	simple
http://rs.rebipp.org.br/ppi/terms/version/numberOfPollenTubes-2021-12-03	numberOfPollenTubes	Number Of Pollen Tubes	The total number of pollen tubes growing in the style(s) of the visited flower(s)	The flower(s) may have been exposed by multiple floral visitors. The number should include pollen tubes growing from all styles of the flower(s)	`1`, `5`	http://rs.rebipp.org.br/ppi/terms/ReproductiveSuccess	2021-12-03	recommended		http://www.w3.org/1999/02/22-rdf-syntax-ns#Property	http://rs.rebipp.org.br/ppi/terms/numberOfPollenTubes	simple
http://rs.rebipp.org.br/ppi/terms/version/seedMassInMiligrams-2021-12-03	seedMassInMiligrams	Seed Mass In Miligrams	The total mass in miligrams of the seeds of mature fruit(s)	If reporting this value, the `seedSet` should also be provided.	`50`, `231.6`	http://rs.rebipp.org.br/ppi/terms/ReproductiveSuccess	2021-12-03	recommended		http://www.w3.org/1999/02/22-rdf-syntax-ns#Property	http://rs.rebipp.org.br/ppi/terms/seedMassInMiligrams	simple
http://rs.rebipp.org.br/ppi/terms/version/seedSet-2021-12-03	seedSet	Seed Set	The total number of seeds of mature fruit(s)	If reporting this value, the `fruitSet` should also be provided.	`20`, `55`	http://rs.rebipp.org.br/ppi/terms/ReproductiveSuccess	2021-12-03	recommended		http://www.w3.org/1999/02/22-rdf-syntax-ns#Property	http://rs.rebipp.org.br/ppi/terms/seedSet	simple
http://rs.rebipp.org.br/ppi/terms/version/fruitMassInGrams-2021-12-03	fruitMassInGrams	Fruit Mass In Grams	The total mass in grams of the fruit(s)	If reporting this value, the `fruitSet` should also be provided.	`500`, `1256.55`	http://rs.rebipp.org.br/ppi/terms/ReproductiveSuccess	2021-12-03	recommended		http://www.w3.org/1999/02/22-rdf-syntax-ns#Property	http://rs.rebipp.org.br/ppi/terms/fruitMassInGrams	simple
http://rs.rebipp.org.br/ppi/terms/version/fruitSet-2021-12-03	fruitSet	Fruit Set	The total number of mature fruits of the exposed flower(s)	If reporting this value, the `numberOfExposedFlowers` should also be provided	`5`, `12`	http://rs.rebipp.org.br/ppi/terms/ReproductiveSuccess	2021-12-03	recommended		http://www.w3.org/1999/02/22-rdf-syntax-ns#Property	http://rs.rebipp.org.br/ppi/terms/fruitSet	simple
http://rs.rebipp.org.br/ppi/terms/version/numberOfExposedFlowers-2021-12-03	numberOfExposedFlowers	Number Of Exposed Flowers	The total number of flowers exposed to floral visitors	The exposed flowers are the flowers monitored to measure the reproductive success of the plant(s). For the total number of flowers available to floral visitors (including flowers unmonitored) use `flowerAbundance`.	`4`, `11`	http://rs.rebipp.org.br/ppi/terms/ReproductiveSuccess	2021-12-03	recommended		http://www.w3.org/1999/02/22-rdf-syntax-ns#Property	http://rs.rebipp.org.br/ppi/terms/numberOfExposedFlowers	simple
http://rs.rebipp.org.br/ppi/terms/version/NectarDynamics-2021-12-03	NectarDynamics	Nectar Dynamics	The measurements of nectar dynamics	A nectar dynamics measurement is related to the plant occurrence(s)	The accumulated nectar in the monitored flowers		2021-12-03	recommended		http://www.w3.org/2000/01/rdf-schema#Class	http://rs.rebipp.org.br/ppi/terms/NectarDynamics	simple
http://rs.rebipp.org.br/ppi/terms/version/accumlatedNectarVolumeInMicroliters-2021-12-03	accumlatedNectarVolumeInMicroliters	Accumlated Nectar Volume In Microliters	The total volume in microliters of nectar accumulated by the flower(s)	The total volume of nectar should be provided for flowers which were not exposed to floral visitors during all their longevity. If reporting this value, the `accumulatedNectarHours` should also be provided.	`5`, `10`, `5.5`	http://rs.rebipp.org.br/ppi/terms/NectarDynamics	2021-12-03	recommended		http://www.w3.org/1999/02/22-rdf-syntax-ns#Property	http://rs.rebipp.org.br/ppi/terms/accumlatedNectarVolumeInMicroliters	simple
http://rs.rebipp.org.br/ppi/terms/version/accumulatedNectarConcentration-2021-12-03	accumulatedNectarConcentration	Accumulated Nectar Concentration	The concentration of the nectar, in percentage of sugar, accumulated by the flower(s)	The accumulated nectar concentration should be provided for flowers which were not exposed to floral visitors during all their longevity. If reporting this value, the `accumulatedNectarHours` should also be provided	`10.2`, `25`	http://rs.rebipp.org.br/ppi/terms/NectarDynamics	2021-12-03	recommended		http://www.w3.org/1999/02/22-rdf-syntax-ns#Property	http://rs.rebipp.org.br/ppi/terms/accumulatedNectarConcentration	simple
http://rs.rebipp.org.br/ppi/terms/version/accumulatedNectarHours-2021-12-03	accumulatedNectarHours	Accumulated Nectar Hours	The time in hours in which the nectar was let to accumulated in the flower(s)		`0.5`, `2`, `48`	http://rs.rebipp.org.br/ppi/terms/NectarDynamics	2021-12-03	recommended		http://www.w3.org/1999/02/22-rdf-syntax-ns#Property	http://rs.rebipp.org.br/ppi/terms/accumulatedNectarHours	simple
http://rs.rebipp.org.br/ppi/terms/version/accumulatedNectarFlowers-2021-12-03	accumulatedNectarFlowers	Accumulated Nectar Flowers	The total number of flowers which the accumulated nectar measurements were made	The flowers should be prevented from visitation (not exposed to floral visitors) during all their logenvity	`4`, `23`	http://rs.rebipp.org.br/ppi/terms/NectarDynamics	2021-12-03	recommended		http://www.w3.org/1999/02/22-rdf-syntax-ns#Property	http://rs.rebipp.org.br/ppi/terms/accumulatedNectarFlowers	simple
